# Supplementary material for: Exploring the Relationship Between Immune Cells and Chronic Kidney Disease by Mendelian Randomization, Colocalization Analysis, and SMR
Source: Mediators Inflamm. 2025 Apr 16;2025:4279158. doi: 10.1155/mi/4279158 (PMC12017953; doi:10.1155/mi/4279158)
Supplement: Supporting Information 1 — Supporting Information Table S1: Information on univariable MR SNPs. [file 4279158.f1.xlsx]

## Sheet: Supplementary Table1
SNP	effect_allele.exposure	other_allele.exposure	effect_allele.outcome	other_allele.outcome	beta.exposure	beta.outcome	eaf.exposure	eaf.outcome	remove	palindromic	ambiguous	id.outcome	chr	pos	se.outcome	samplesize.outcome	pval.outcome	outcome	originalname.outcome	outcome.deprecated	mr_keep.outcome	data_source.outcome	proxy.outcome	target_snp.outcome	proxy_snp.outcome	target_a1.outcome	target_a2.outcome	proxy_a1.outcome	proxy_a2.outcome	chr.exposure	pos.exposure	samplesize.exposure	se.exposure	pval.exposure	id.exposure	exposure	mr_keep.exposure	pval_origin.exposure	data_source.exposure	action	SNP_index	mr_keep	F statistics
rs11136335	A	G	A	G	-0.1653	0.031	0.4853	0.3897	FALSE	FALSE	FALSE	finn-b-N14_CHRONKIDNEYDIS	8	145003777	0.0243		0.2008	Chronic kidney disease	Chronic kidney disease	Chronic kidney disease || ||	TRUE	igd								8	145003777	2850	0.02755	2.2e-09	ebi-a-GCST90002073	SSC-A on monocyte	TRUE	reported	igd	2	1	TRUE	36
rs1152928	G	A	G	A	-0.8234	-0.0696	0.0172	0.02149	FALSE	FALSE	FALSE	finn-b-N14_CHRONKIDNEYDIS	12	69248706	0.081		0.3905	Chronic kidney disease	Chronic kidney disease	Chronic kidney disease || ||	TRUE	igd	TRUE	rs1152928	rs1196278	G	A	A	G	12	69247557	2850	0.1053	7.27e-15	ebi-a-GCST90002073	SSC-A on monocyte	TRUE	reported	igd	2	1	TRUE	61.1456
rs11554159	A	G	A	G	-0.3745	-0.0356	0.2982	0.2503	FALSE	FALSE	FALSE	finn-b-N14_CHRONKIDNEYDIS	19	18285944	0.0273		0.1921	Chronic kidney disease	Chronic kidney disease	Chronic kidney disease || ||	TRUE	igd								19	18285944	2850	0.02938	3.14e-36	ebi-a-GCST90002073	SSC-A on monocyte	TRUE	reported	igd	2	1	TRUE	162.48
rs148146302	C	G	C	G	-0.8766	-0.3138	0.0239	0.003868	FALSE	TRUE	FALSE	finn-b-N14_CHRONKIDNEYDIS	12	70360198	0.1897		0.0980505	Chronic kidney disease	Chronic kidney disease	Chronic kidney disease || ||	TRUE	igd								12	70360198	2850	0.08769	3.8e-23	ebi-a-GCST90002073	SSC-A on monocyte	TRUE	reported	igd	2	1	TRUE	99.9316
rs1800973	A	C	A	C	-1.218	-0.1046	0.0844	0.04926	FALSE	FALSE	FALSE	finn-b-N14_CHRONKIDNEYDIS	12	69744014	0.0539		0.0523203	Chronic kidney disease	Chronic kidney disease	Chronic kidney disease || ||	TRUE	igd								12	69744014	2850	0.04471	1.71e-145	ebi-a-GCST90002073	SSC-A on monocyte	TRUE	reported	igd	2	1	TRUE	742.139
rs445	T	C	T	C	0.2088	-0.0065	0.1975	0.05854	FALSE	FALSE	FALSE	finn-b-N14_CHRONKIDNEYDIS	7	92408370	0.0506		0.897	Chronic kidney disease	Chronic kidney disease	Chronic kidney disease || ||	TRUE	igd								7	92408370	2850	0.03441	1.45e-09	ebi-a-GCST90002073	SSC-A on monocyte	TRUE	reported	igd	2	1	TRUE	36.8207
rs72928949	C	G	C	G	0.1594	-0.0504	0.5009	0.7212	FALSE	TRUE	TRUE	finn-b-N14_CHRONKIDNEYDIS	2	203570761	0.0264		0.0562898	Chronic kidney disease	Chronic kidney disease	Chronic kidney disease || ||	TRUE	igd								2	203570761	2850	0.02902	4.32e-08	ebi-a-GCST90002073	SSC-A on monocyte	TRUE	reported	igd	2	1	FALSE	30.1705
rs75994780	A	G	A	G	-0.4161	0.0373	0.0637	0.01497	FALSE	FALSE	FALSE	finn-b-N14_CHRONKIDNEYDIS	12	70949085	0.1007		0.711001	Chronic kidney disease	Chronic kidney disease	Chronic kidney disease || ||	TRUE	igd								12	70949085	2850	0.05614	1.63e-13	ebi-a-GCST90002073	SSC-A on monocyte	TRUE	reported	igd	2	1	TRUE	54.9352
rs80216229	C	T	C	T	-0.5777	0.0083	0.0212	0.03111	FALSE	FALSE	FALSE	finn-b-N14_CHRONKIDNEYDIS	12	67839087	0.0709		0.9067	Chronic kidney disease	Chronic kidney disease	Chronic kidney disease || ||	TRUE	igd								12	67839087	2850	0.0981	4.35e-09	ebi-a-GCST90002073	SSC-A on monocyte	TRUE	reported	igd	2	1	TRUE	34.679
rs111695695	A	C	A	C	-0.5454	-0.0967	0.0772	0.02784	FALSE	FALSE	FALSE	finn-b-N14_CHRONKIDNEYDIS	19	51897760	0.0728		0.1841	Chronic kidney disease	Chronic kidney disease	Chronic kidney disease || ||	TRUE	igd								19	51897760	1555	0.06799	2.04e-15	ebi-a-GCST90001954	CD33 on basophil	TRUE	reported	igd	2	1	TRUE	64.3488
rs56043070	A	G	A	G	0.4881	0.0346	0.0566	0.05428	FALSE	FALSE	FALSE	finn-b-N14_CHRONKIDNEYDIS	1	247719769	0.0521		0.5069	Chronic kidney disease	Chronic kidney disease	Chronic kidney disease || ||	TRUE	igd								1	247719769	1555	0.07845	6.3e-10	ebi-a-GCST90001954	CD33 on basophil	TRUE	reported	igd	2	1	TRUE	38.7108
rs58483275	T	C	T	C	0.5176	-0.0556	0.0733	0.004543	FALSE	FALSE	FALSE	finn-b-N14_CHRONKIDNEYDIS	19	51868443	0.1805		0.758	Chronic kidney disease	Chronic kidney disease	Chronic kidney disease || ||	TRUE	igd								19	51868443	1555	0.07238	1.33e-12	ebi-a-GCST90001954	CD33 on basophil	TRUE	reported	igd	2	1	TRUE	51.1389
rs7245846	A	G	A	G	-1.131	-0.038	0.1939	0.3721	FALSE	FALSE	FALSE	finn-b-N14_CHRONKIDNEYDIS	19	51731176	0.0246		0.1212	Chronic kidney disease	Chronic kidney disease	Chronic kidney disease || ||	TRUE	igd								19	51731176	1555	0.03861	1.81e-150	ebi-a-GCST90001954	CD33 on basophil	TRUE	reported	igd	2	1	TRUE	858.076
rs7351079	G	A	G	A	-0.3642	-0.0223	0.2579	0.1543	FALSE	FALSE	FALSE	finn-b-N14_CHRONKIDNEYDIS	19	51574038	0.033		0.499001	Chronic kidney disease	Chronic kidney disease	Chronic kidney disease || ||	TRUE	igd								19	51574038	1555	0.04217	1.4e-17	ebi-a-GCST90001954	CD33 on basophil	TRUE	reported	igd	2	1	TRUE	74.5886
rs75773078	A	G	A	G	-0.4918	-0.049	0.0707	0.03768	FALSE	FALSE	FALSE	finn-b-N14_CHRONKIDNEYDIS	19	51742145	0.062		0.4296	Chronic kidney disease	Chronic kidney disease	Chronic kidney disease || ||	TRUE	igd								19	51742145	1555	0.07051	4.53e-12	ebi-a-GCST90001954	CD33 on basophil	TRUE	reported	igd	2	1	TRUE	48.6492
rs79377141	A	G	A	G	0.3421	0.0097	0.2006	0.0531	FALSE	FALSE	FALSE	finn-b-N14_CHRONKIDNEYDIS	19	51538952	0.0531		0.8545	Chronic kidney disease	Chronic kidney disease	Chronic kidney disease || ||	TRUE	igd								19	51538952	1555	0.04576	1.26e-13	ebi-a-GCST90001954	CD33 on basophil	TRUE	reported	igd	2	1	TRUE	55.89
rs113243185	C	G	C	G	0.2404	-0.0944	0.2014	0.1313	FALSE	TRUE	FALSE	finn-b-N14_CHRONKIDNEYDIS	6	32585071	0.0355		0.00774497	Chronic kidney disease	Chronic kidney disease	Chronic kidney disease || ||	TRUE	igd								6	32585071	3113	0.03733	1.39e-10	ebi-a-GCST90002081	SSC-A on CD4+ T cell	TRUE	reported	igd	2	1	TRUE	41.4718
rs148031710	C	T	C	T	0.2974	0.4658	0.1078	0.0008661	FALSE	FALSE	FALSE	finn-b-N14_CHRONKIDNEYDIS	6	31148873	0.3782		0.2181	Chronic kidney disease	Chronic kidney disease	Chronic kidney disease || ||	TRUE	igd								6	31148873	3113	0.04937	1.91e-09	ebi-a-GCST90002081	SSC-A on CD4+ T cell	TRUE	reported	igd	2	1	TRUE	36.2874
rs79493037	G	C	G	C	0.2287	-0.0636	0.1481	0.1352	FALSE	TRUE	FALSE	finn-b-N14_CHRONKIDNEYDIS	6	31405825	0.0525		0.2254	Chronic kidney disease	Chronic kidney disease	Chronic kidney disease || ||	TRUE	igd								6	31405825	3113	0.04083	2.31e-08	ebi-a-GCST90002081	SSC-A on CD4+ T cell	TRUE	reported	igd	2	1	TRUE	31.3743
rs9271536	T	A	T	A	-0.2591	0.0842	0.7772	0.7568	FALSE	TRUE	FALSE	finn-b-N14_CHRONKIDNEYDIS	6	32589978	0.028		0.00262398	Chronic kidney disease	Chronic kidney disease	Chronic kidney disease || ||	TRUE	igd								6	32589978	3113	0.03458	8.85e-14	ebi-a-GCST90002081	SSC-A on CD4+ T cell	TRUE	reported	igd	2	1	TRUE	56.1416
rs113243185	C	G	C	G	0.2854	-0.0944	0.1996	0.1313	FALSE	TRUE	FALSE	finn-b-N14_CHRONKIDNEYDIS	6	32585071	0.0355		0.00774497	Chronic kidney disease	Chronic kidney disease	Chronic kidney disease || ||	TRUE	igd								6	32585071	3427	0.03605	3.28e-15	ebi-a-GCST90001547	Terminally Differentiated CD4+ T cell %T cell	TRUE	reported	igd	2	1	TRUE	62.6754
rs13024840	A	T	A	T	0.2049	-0.0655	0.2578	0.09229	FALSE	TRUE	FALSE	finn-b-N14_CHRONKIDNEYDIS	2	38897074	0.0406		0.1072	Chronic kidney disease	Chronic kidney disease	Chronic kidney disease || ||	TRUE	igd	TRUE	rs13024840	rs13011383	A	T	A	G	2	38895920	3427	0.02827	5.23e-13	ebi-a-GCST90001547	Terminally Differentiated CD4+ T cell %T cell	TRUE	reported	igd	2	1	TRUE	52.533
rs17583875	A	G	A	G	1.299	-0.151	0.0029	0.02204	FALSE	FALSE	FALSE	finn-b-N14_CHRONKIDNEYDIS	1	197924770	0.0823		0.0664599	Chronic kidney disease	Chronic kidney disease	Chronic kidney disease || ||	TRUE	igd								1	197924770	3427	0.2259	9.52e-09	ebi-a-GCST90001547	Terminally Differentiated CD4+ T cell %T cell	TRUE	reported	igd	2	1	TRUE	33.0663
rs62400929	G	A	G	A	0.3169	0.4661	0.1087	0.000866	FALSE	FALSE	FALSE	finn-b-N14_CHRONKIDNEYDIS	6	31159546	0.3783		0.2179	Chronic kidney disease	Chronic kidney disease	Chronic kidney disease || ||	TRUE	igd								6	31159546	3427	0.04734	2.55e-11	ebi-a-GCST90001547	Terminally Differentiated CD4+ T cell %T cell	TRUE	reported	igd	2	1	TRUE	44.8113
rs9271536	T	A	T	A	-0.291	0.0842	0.7798	0.7568	FALSE	TRUE	FALSE	finn-b-N14_CHRONKIDNEYDIS	6	32589978	0.028		0.00262398	Chronic kidney disease	Chronic kidney disease	Chronic kidney disease || ||	TRUE	igd								6	32589978	3427	0.03325	3.3e-18	ebi-a-GCST90001547	Terminally Differentiated CD4+ T cell %T cell	TRUE	reported	igd	2	1	TRUE	76.5954
rs9501107	T	G	T	G	0.2185	-0.0626	0.1503	0.1352	FALSE	FALSE	FALSE	finn-b-N14_CHRONKIDNEYDIS	6	31392047	0.0525		0.2333	Chronic kidney disease	Chronic kidney disease	Chronic kidney disease || ||	TRUE	igd								6	31392047	3427	0.03884	2e-08	ebi-a-GCST90001547	Terminally Differentiated CD4+ T cell %T cell	TRUE	reported	igd	2	1	TRUE	31.6479
rs113243185	C	G	C	G	0.2773	-0.0944	0.1996	0.1313	FALSE	TRUE	FALSE	finn-b-N14_CHRONKIDNEYDIS	6	32585071	0.0355		0.00774497	Chronic kidney disease	Chronic kidney disease	Chronic kidney disease || ||	TRUE	igd								6	32585071	3427	0.03632	2.88e-14	ebi-a-GCST90001546	Terminally Differentiated CD4+ T cell %CD4+ T cell	TRUE	reported	igd	2	1	TRUE	58.2919
rs113435341	G	A	G	A	1.234	0.0485	0.0032	0.004597	FALSE	FALSE	FALSE	finn-b-N14_CHRONKIDNEYDIS	1	198151688	0.1704		0.776201	Chronic kidney disease	Chronic kidney disease	Chronic kidney disease || ||	TRUE	igd								1	198151688	3427	0.2235	3.65e-08	ebi-a-GCST90001546	Terminally Differentiated CD4+ T cell %CD4+ T cell	TRUE	reported	igd	2	1	TRUE	30.4842
rs13024840	A	T	A	T	0.2065	-0.0655	0.2578	0.09229	FALSE	TRUE	FALSE	finn-b-N14_CHRONKIDNEYDIS	2	38897074	0.0406		0.1072	Chronic kidney disease	Chronic kidney disease	Chronic kidney disease || ||	TRUE	igd	TRUE	rs13024840	rs13011383	A	T	A	G	2	38895920	3427	0.02846	4.89e-13	ebi-a-GCST90001546	Terminally Differentiated CD4+ T cell %CD4+ T cell	TRUE	reported	igd	2	1	TRUE	52.6466
rs62400929	G	A	G	A	0.307	0.4661	0.1087	0.000866	FALSE	FALSE	FALSE	finn-b-N14_CHRONKIDNEYDIS	6	31159546	0.3783		0.2179	Chronic kidney disease	Chronic kidney disease	Chronic kidney disease || ||	TRUE	igd								6	31159546	3427	0.04769	1.37e-10	ebi-a-GCST90001546	Terminally Differentiated CD4+ T cell %CD4+ T cell	TRUE	reported	igd	2	1	TRUE	41.4402
rs9271536	T	A	T	A	-0.2806	0.0842	0.7798	0.7568	FALSE	TRUE	FALSE	finn-b-N14_CHRONKIDNEYDIS	6	32589978	0.028		0.00262398	Chronic kidney disease	Chronic kidney disease	Chronic kidney disease || ||	TRUE	igd								6	32589978	3427	0.03351	7.94e-17	ebi-a-GCST90001546	Terminally Differentiated CD4+ T cell %CD4+ T cell	TRUE	reported	igd	2	1	TRUE	70.1175
rs1152928	G	A	G	A	-0.7519	-0.0696	0.0165	0.02149	FALSE	FALSE	FALSE	finn-b-N14_CHRONKIDNEYDIS	12	69248706	0.081		0.3905	Chronic kidney disease	Chronic kidney disease	Chronic kidney disease || ||	TRUE	igd	TRUE	rs1152928	rs1196278	G	A	A	G	12	69247557	3112	0.1023	2.48e-13	ebi-a-GCST90002074	SSC-A on CD14+ monocyte	TRUE	reported	igd	2	1	TRUE	54.0218
rs11554159	A	G	A	G	-0.2988	-0.0356	0.2995	0.2503	FALSE	FALSE	FALSE	finn-b-N14_CHRONKIDNEYDIS	19	18285944	0.0273		0.1921	Chronic kidney disease	Chronic kidney disease	Chronic kidney disease || ||	TRUE	igd								19	18285944	3112	0.0284	1.82e-25	ebi-a-GCST90002074	SSC-A on CD14+ monocyte	TRUE	reported	igd	2	1	TRUE	110.694
rs148146302	C	G	C	G	-0.8012	-0.3138	0.023	0.003868	FALSE	TRUE	FALSE	finn-b-N14_CHRONKIDNEYDIS	12	70360198	0.1897		0.0980505	Chronic kidney disease	Chronic kidney disease	Chronic kidney disease || ||	TRUE	igd								12	70360198	3112	0.08571	1.65e-20	ebi-a-GCST90002074	SSC-A on CD14+ monocyte	TRUE	reported	igd	2	1	TRUE	87.3814
rs1800973	A	C	A	C	-1.048	-0.1046	0.0845	0.04926	FALSE	FALSE	FALSE	finn-b-N14_CHRONKIDNEYDIS	12	69744014	0.0539		0.0523203	Chronic kidney disease	Chronic kidney disease	Chronic kidney disease || ||	TRUE	igd								12	69744014	3112	0.04423	3.3e-114	ebi-a-GCST90002074	SSC-A on CD14+ monocyte	TRUE	reported	igd	2	1	TRUE	561.421
rs445	T	C	T	C	0.229	-0.0065	0.1968	0.05854	FALSE	FALSE	FALSE	finn-b-N14_CHRONKIDNEYDIS	7	92408370	0.0506		0.897	Chronic kidney disease	Chronic kidney disease	Chronic kidney disease || ||	TRUE	igd								7	92408370	3112	0.03302	4.94e-12	ebi-a-GCST90002074	SSC-A on CD14+ monocyte	TRUE	reported	igd	2	1	TRUE	48.0969
rs75994780	A	G	A	G	-0.3607	0.0373	0.0625	0.01497	FALSE	FALSE	FALSE	finn-b-N14_CHRONKIDNEYDIS	12	70949085	0.1007		0.711001	Chronic kidney disease	Chronic kidney disease	Chronic kidney disease || ||	TRUE	igd								12	70949085	3112	0.05457	4.48e-11	ebi-a-GCST90002074	SSC-A on CD14+ monocyte	TRUE	reported	igd	2	1	TRUE	43.6902
rs116007826	G	A	G	A	0.8001	0.5421	0.0686	0.0007768	FALSE	FALSE	FALSE	finn-b-N14_CHRONKIDNEYDIS	6	31569745	0.425		0.2021	Chronic kidney disease	Chronic kidney disease	Chronic kidney disease || ||	TRUE	igd								6	31569745	2872	0.06015	3.14e-39	ebi-a-GCST90002104	HLA DR on myeloid Dendritic Cell	TRUE	reported	igd	2	1	TRUE	176.936
rs2858885	T	C	T	C	-0.3187	-0.0378	0.5362	0.4999	FALSE	FALSE	FALSE	finn-b-N14_CHRONKIDNEYDIS	6	32699782	0.0271		0.1639	Chronic kidney disease	Chronic kidney disease	Chronic kidney disease || ||	TRUE	igd								6	32699782	2872	0.0308	1.13e-24	ebi-a-GCST90002104	HLA DR on myeloid Dendritic Cell	TRUE	reported	igd	2	1	TRUE	107.069
rs29221	G	C	G	C	0.3075	-0.0068	0.1555	0.3946	FALSE	TRUE	FALSE	finn-b-N14_CHRONKIDNEYDIS	6	29589124	0.0261		0.7947	Chronic kidney disease	Chronic kidney disease	Chronic kidney disease || ||	TRUE	igd								6	29589124	2872	0.04061	4.99e-14	ebi-a-GCST90002104	HLA DR on myeloid Dendritic Cell	TRUE	reported	igd	2	1	TRUE	57.3356
rs35525122	A	C	A	C	0.8525	0.1661	0.1179	0.153	FALSE	FALSE	FALSE	finn-b-N14_CHRONKIDNEYDIS	6	32561283	0.033		4.98e-07	Chronic kidney disease	Chronic kidney disease	Chronic kidney disease || ||	TRUE	igd								6	32561283	2872	0.04857	1.39e-65	ebi-a-GCST90002104	HLA DR on myeloid Dendritic Cell	TRUE	reported	igd	2	1	TRUE	308.072
rs42362	C	G	C	G	0.1935	0.0086	0.2639	0.4688	FALSE	TRUE	TRUE	finn-b-N14_CHRONKIDNEYDIS	16	9438363	0.0237		0.7181	Chronic kidney disease	Chronic kidney disease	Chronic kidney disease || ||	TRUE	igd								16	9438363	2872	0.0318	1.31e-09	ebi-a-GCST90002104	HLA DR on myeloid Dendritic Cell	TRUE	reported	igd	2	1	FALSE	37.0261
rs55971447	T	C	T	C	-0.4802	-0.0473	0.2371	0.107	FALSE	FALSE	FALSE	finn-b-N14_CHRONKIDNEYDIS	1	161515326	0.0388		0.2222	Chronic kidney disease	Chronic kidney disease	Chronic kidney disease || ||	TRUE	igd								1	161515326	2872	0.03135	5.94e-51	ebi-a-GCST90002104	HLA DR on myeloid Dendritic Cell	TRUE	reported	igd	2	1	TRUE	234.622
rs6925683	G	T	G	T	0.2917	0.0437	0.1238	0.2745	FALSE	FALSE	FALSE	finn-b-N14_CHRONKIDNEYDIS	6	33894292	0.0266		0.1005	Chronic kidney disease	Chronic kidney disease	Chronic kidney disease || ||	TRUE	igd								6	33894292	2872	0.04331	1.95e-11	ebi-a-GCST90002104	HLA DR on myeloid Dendritic Cell	TRUE	reported	igd	2	1	TRUE	45.3624
rs9267650	T	A	T	A	-0.2465	-0.006	0.2881	0.02329	FALSE	TRUE	FALSE	finn-b-N14_CHRONKIDNEYDIS	6	31824912	0.0772		0.9378	Chronic kidney disease	Chronic kidney disease	Chronic kidney disease || ||	TRUE	igd								6	31824912	2872	0.03657	1.92e-11	ebi-a-GCST90002104	HLA DR on myeloid Dendritic Cell	TRUE	reported	igd	2	1	TRUE	45.4343
rs116007826	G	A	G	A	0.751	0.5421	0.0686	0.0007768	FALSE	FALSE	FALSE	finn-b-N14_CHRONKIDNEYDIS	6	31569745	0.425		0.2021	Chronic kidney disease	Chronic kidney disease	Chronic kidney disease || ||	TRUE	igd								6	31569745	2872	0.06113	7.61e-34	ebi-a-GCST90002105	HLA DR on plasmacytoid Dendritic Cell	TRUE	reported	igd	2	1	TRUE	150.928
rs11644019	T	C	T	C	-0.291	0.0215	0.1398	0.2113	FALSE	FALSE	FALSE	finn-b-N14_CHRONKIDNEYDIS	16	10863414	0.0291		0.46	Chronic kidney disease	Chronic kidney disease	Chronic kidney disease || ||	TRUE	igd								16	10863414	2872	0.03898	1.1e-13	ebi-a-GCST90002105	HLA DR on plasmacytoid Dendritic Cell	TRUE	reported	igd	2	1	TRUE	55.7317
rs29221	G	C	G	C	0.3186	-0.0068	0.1555	0.3946	FALSE	TRUE	FALSE	finn-b-N14_CHRONKIDNEYDIS	6	29589124	0.0261		0.7947	Chronic kidney disease	Chronic kidney disease	Chronic kidney disease || ||	TRUE	igd								6	29589124	2872	0.04046	4.83e-15	ebi-a-GCST90002105	HLA DR on plasmacytoid Dendritic Cell	TRUE	reported	igd	2	1	TRUE	62.0069
rs34039593	G	T	G	T	1.217	0.1662	0.1173	0.1529	FALSE	FALSE	FALSE	finn-b-N14_CHRONKIDNEYDIS	6	32570311	0.033		4.85e-07	Chronic kidney disease	Chronic kidney disease	Chronic kidney disease || ||	TRUE	igd								6	32570311	2872	0.0446	6.25e-146	ebi-a-GCST90002105	HLA DR on plasmacytoid Dendritic Cell	TRUE	reported	igd	2	1	TRUE	744.58
rs7204799	G	C	G	C	0.5416	-0.0144	0.9713	0.9347	FALSE	TRUE	FALSE	finn-b-N14_CHRONKIDNEYDIS	16	11004549	0.0482		0.764999	Chronic kidney disease	Chronic kidney disease	Chronic kidney disease || ||	TRUE	igd								16	11004549	2872	0.0817	4e-11	ebi-a-GCST90002105	HLA DR on plasmacytoid Dendritic Cell	TRUE	reported	igd	2	1	TRUE	43.9454
rs7748976	A	G	A	G	0.2325	0.0573	0.1367	0.288	FALSE	FALSE	FALSE	finn-b-N14_CHRONKIDNEYDIS	6	33890451	0.0262		0.0284898	Chronic kidney disease	Chronic kidney disease	Chronic kidney disease || ||	TRUE	igd								6	33890451	2872	0.04076	1.28e-08	ebi-a-GCST90002105	HLA DR on plasmacytoid Dendritic Cell	TRUE	reported	igd	2	1	TRUE	32.537
rs9267650	T	A	T	A	-0.3903	-0.006	0.2883	0.02329	FALSE	TRUE	FALSE	finn-b-N14_CHRONKIDNEYDIS	6	31824912	0.0772		0.9378	Chronic kidney disease	Chronic kidney disease	Chronic kidney disease || ||	TRUE	igd								6	31824912	2872	0.03676	7.31e-26	ebi-a-GCST90002105	HLA DR on plasmacytoid Dendritic Cell	TRUE	reported	igd	2	1	TRUE	112.732
rs9296042	T	C	T	C	-0.294	-0.0552	0.5014	0.5024	FALSE	FALSE	FALSE	finn-b-N14_CHRONKIDNEYDIS	6	32736005	0.027		0.0410696	Chronic kidney disease	Chronic kidney disease	Chronic kidney disease || ||	TRUE	igd								6	32736005	2872	0.03041	8.65e-22	ebi-a-GCST90002105	HLA DR on plasmacytoid Dendritic Cell	TRUE	reported	igd	2	1	TRUE	93.4678
rs116007826	G	A	G	A	0.8336	0.5421	0.0686	0.0007768	FALSE	FALSE	FALSE	finn-b-N14_CHRONKIDNEYDIS	6	31569745	0.425		0.2021	Chronic kidney disease	Chronic kidney disease	Chronic kidney disease || ||	TRUE	igd								6	31569745	2871	0.06047	6.52e-42	ebi-a-GCST90002106	HLA DR on Dendritic Cell	TRUE	reported	igd	2	1	TRUE	190.036
rs34039593	G	T	G	T	1.075	0.1662	0.1174	0.1529	FALSE	FALSE	FALSE	finn-b-N14_CHRONKIDNEYDIS	6	32570311	0.033		4.85e-07	Chronic kidney disease	Chronic kidney disease	Chronic kidney disease || ||	TRUE	igd								6	32570311	2871	0.04613	3.67e-110	ebi-a-GCST90002106	HLA DR on Dendritic Cell	TRUE	reported	igd	2	1	TRUE	543.063
rs362522	T	C	T	C	0.3225	-0.0027	0.1553	0.3889	FALSE	FALSE	FALSE	finn-b-N14_CHRONKIDNEYDIS	6	29545208	0.0262		0.917	Chronic kidney disease	Chronic kidney disease	Chronic kidney disease || ||	TRUE	igd								6	29545208	2871	0.04073	3.42e-15	ebi-a-GCST90002106	HLA DR on Dendritic Cell	TRUE	reported	igd	2	1	TRUE	62.6947
rs55971447	T	C	T	C	-0.3418	-0.0473	0.2372	0.107	FALSE	FALSE	FALSE	finn-b-N14_CHRONKIDNEYDIS	1	161515326	0.0388		0.2222	Chronic kidney disease	Chronic kidney disease	Chronic kidney disease || ||	TRUE	igd								1	161515326	2871	0.03192	2.91e-26	ebi-a-GCST90002106	HLA DR on Dendritic Cell	TRUE	reported	igd	2	1	TRUE	114.662
rs7748976	A	G	A	G	0.2659	0.0573	0.1365	0.288	FALSE	FALSE	FALSE	finn-b-N14_CHRONKIDNEYDIS	6	33890451	0.0262		0.0284898	Chronic kidney disease	Chronic kidney disease	Chronic kidney disease || ||	TRUE	igd								6	33890451	2871	0.04133	1.44e-10	ebi-a-GCST90002106	HLA DR on Dendritic Cell	TRUE	reported	igd	2	1	TRUE	41.391
rs9267650	T	A	T	A	-0.3215	-0.006	0.2882	0.02329	FALSE	TRUE	FALSE	finn-b-N14_CHRONKIDNEYDIS	6	31824912	0.0772		0.9378	Chronic kidney disease	Chronic kidney disease	Chronic kidney disease || ||	TRUE	igd								6	31824912	2871	0.0367	3.25e-18	ebi-a-GCST90002106	HLA DR on Dendritic Cell	TRUE	reported	igd	2	1	TRUE	76.7414
rs9296042	T	C	T	C	-0.3191	-0.0552	0.5014	0.5024	FALSE	FALSE	FALSE	finn-b-N14_CHRONKIDNEYDIS	6	32736005	0.027		0.0410696	Chronic kidney disease	Chronic kidney disease	Chronic kidney disease || ||	TRUE	igd								6	32736005	2871	0.03045	3.02e-25	ebi-a-GCST90002106	HLA DR on Dendritic Cell	TRUE	reported	igd	2	1	TRUE	109.819
rs116683794	G	A	G	A	0.3299	-0.2036	0.096	0.004838	FALSE	FALSE	FALSE	finn-b-N14_CHRONKIDNEYDIS	6	33034114	0.1647		0.2162	Chronic kidney disease	Chronic kidney disease	Chronic kidney disease || ||	TRUE	igd								6	33034114	3629	0.04603	9.18e-13	ebi-a-GCST90002009	HLA DR on CD14- CD16-	TRUE	reported	igd	2	1	TRUE	51.3668
rs2734573	A	C	A	C	-0.285	0.027	0.5397	0.4147	FALSE	FALSE	FALSE	finn-b-N14_CHRONKIDNEYDIS	6	31494738	0.025		0.2791	Chronic kidney disease	Chronic kidney disease	Chronic kidney disease || ||	TRUE	igd								6	31494738	3629	0.02791	3.67e-24	ebi-a-GCST90002009	HLA DR on CD14- CD16-	TRUE	reported	igd	2	1	TRUE	104.273
rs34291045	T	A	T	A	0.8124	0.1657	0.1171	0.153	FALSE	TRUE	FALSE	finn-b-N14_CHRONKIDNEYDIS	6	32565201	0.033		5.29e-07	Chronic kidney disease	Chronic kidney disease	Chronic kidney disease || ||	TRUE	igd	TRUE	rs34291045	rs2760980	T	A	A	G	6	32560385	3629	0.04087	1.53e-83	ebi-a-GCST90002009	HLA DR on CD14- CD16-	TRUE	reported	igd	2	1	TRUE	395.121
rs72502555	G	C	G	C	0.2326	-0.0182	0.2656	0.06398	FALSE	TRUE	FALSE	finn-b-N14_CHRONKIDNEYDIS	6	31234208	0.0484		0.707801	Chronic kidney disease	Chronic kidney disease	Chronic kidney disease || ||	TRUE	igd								6	31234208	3629	0.03214	5.53e-13	ebi-a-GCST90002009	HLA DR on CD14- CD16-	TRUE	reported	igd	2	1	TRUE	52.3754
rs9268430	C	A	C	A	-0.4773	-0.0264	0.2896	0.07455	FALSE	FALSE	FALSE	finn-b-N14_CHRONKIDNEYDIS	6	32345429	0.0449		0.5562	Chronic kidney disease	Chronic kidney disease	Chronic kidney disease || ||	TRUE	igd								6	32345429	3629	0.0325	1.84e-47	ebi-a-GCST90002009	HLA DR on CD14- CD16-	TRUE	reported	igd	2	1	TRUE	215.683
rs12207025	C	G	C	G	0.2769	-0.1582	0.1118	0.03597	FALSE	TRUE	FALSE	finn-b-N14_CHRONKIDNEYDIS	6	31010555	0.0632		0.01239	Chronic kidney disease	Chronic kidney disease	Chronic kidney disease || ||	TRUE	igd								6	31010555	3113	0.04585	1.73e-09	ebi-a-GCST90001973	FSC-A on CD4+ T cell	TRUE	reported	igd	2	1	TRUE	36.4726
rs7745305	C	T	C	T	0.2065	-0.0126	0.1635	0.05211	FALSE	FALSE	FALSE	finn-b-N14_CHRONKIDNEYDIS	6	30913475	0.0533		0.8129	Chronic kidney disease	Chronic kidney disease	Chronic kidney disease || ||	TRUE	igd								6	30913475	3113	0.03765	4.51e-08	ebi-a-GCST90001973	FSC-A on CD4+ T cell	TRUE	reported	igd	2	1	TRUE	30.0822
rs9271673	G	C	G	C	-0.2096	0.0845	0.7652	0.7569	FALSE	TRUE	FALSE	finn-b-N14_CHRONKIDNEYDIS	6	32592833	0.028		0.00251901	Chronic kidney disease	Chronic kidney disease	Chronic kidney disease || ||	TRUE	igd								6	32592833	3113	0.03281	1.93e-10	ebi-a-GCST90001973	FSC-A on CD4+ T cell	TRUE	reported	igd	2	1	TRUE	40.8103
rs12459503	C	T	C	T	0.2704	0.0118	0.7148	0.561	FALSE	FALSE	FALSE	finn-b-N14_CHRONKIDNEYDIS	19	52161035	0.0239		0.619801	Chronic kidney disease	Chronic kidney disease	Chronic kidney disease || ||	TRUE	igd								19	52161035	1464	0.04205	1.74e-10	ebi-a-GCST90001951	CD33 on CD66b++ myeloid cell	TRUE	reported	igd	2	1	TRUE	41.3506
rs3865444	A	C	A	C	-0.9497	-0.0402	0.2094	0.3627	FALSE	FALSE	FALSE	finn-b-N14_CHRONKIDNEYDIS	19	51727962	0.0246		0.1031	Chronic kidney disease	Chronic kidney disease	Chronic kidney disease || ||	TRUE	igd								19	51727962	1464	0.0394	2.39e-108	ebi-a-GCST90001951	CD33 on CD66b++ myeloid cell	TRUE	reported	igd	2	1	TRUE	581.006
rs7351079	G	A	G	A	-0.3103	-0.0223	0.2702	0.1543	FALSE	FALSE	FALSE	finn-b-N14_CHRONKIDNEYDIS	19	51574038	0.033		0.499001	Chronic kidney disease	Chronic kidney disease	Chronic kidney disease || ||	TRUE	igd								19	51574038	1464	0.04316	1.04e-12	ebi-a-GCST90001951	CD33 on CD66b++ myeloid cell	TRUE	reported	igd	2	1	TRUE	51.6893
rs78949787	T	C	T	C	0.2681	0.035	0.5574	0.5487	FALSE	FALSE	FALSE	finn-b-N14_CHRONKIDNEYDIS	19	51591138	0.0239		0.1436	Chronic kidney disease	Chronic kidney disease	Chronic kidney disease || ||	TRUE	igd								19	51591138	1464	0.03799	2.62e-12	ebi-a-GCST90001951	CD33 on CD66b++ myeloid cell	TRUE	reported	igd	2	1	TRUE	49.8029
rs138915779	A	C	A	C	1.33	0.0136	0.0036	0.01546	FALSE	FALSE	FALSE	finn-b-N14_CHRONKIDNEYDIS	1	190079170	0.0955		0.8871	Chronic kidney disease	Chronic kidney disease	Chronic kidney disease || ||	TRUE	igd								1	190079170	2910	0.2281	6.19e-09	ebi-a-GCST90002098	CD45RA on naive CD4+ T cell	TRUE	reported	igd	2	1	TRUE	33.9979
rs145947216	T	C	T	C	0.7147	-0.1059	0.0375	0.007534	FALSE	FALSE	FALSE	finn-b-N14_CHRONKIDNEYDIS	2	38596674	0.1386		0.4451	Chronic kidney disease	Chronic kidney disease	Chronic kidney disease || ||	TRUE	igd								2	38596674	2910	0.07055	9.98e-24	ebi-a-GCST90002098	CD45RA on naive CD4+ T cell	TRUE	reported	igd	2	1	TRUE	102.625
rs147071297	A	G	A	G	1.525	-0.0917	0.0036	0.0214	FALSE	FALSE	FALSE	finn-b-N14_CHRONKIDNEYDIS	1	191648600	0.0847		0.2789	Chronic kidney disease	Chronic kidney disease	Chronic kidney disease || ||	TRUE	igd								1	191648600	2910	0.2126	9.25e-13	ebi-a-GCST90002098	CD45RA on naive CD4+ T cell	TRUE	reported	igd	2	1	TRUE	51.4533
rs147692482	T	C	T	C	0.6089	-0.1416	0.0246	0.01449	FALSE	FALSE	FALSE	finn-b-N14_CHRONKIDNEYDIS	2	39864242	0.0952		0.1367	Chronic kidney disease	Chronic kidney disease	Chronic kidney disease || ||	TRUE	igd								2	39864242	2910	0.08426	6.32e-13	ebi-a-GCST90002098	CD45RA on naive CD4+ T cell	TRUE	reported	igd	2	1	TRUE	52.2215
rs17583875	A	G	A	G	2.212	-0.151	0.0029	0.02204	FALSE	FALSE	FALSE	finn-b-N14_CHRONKIDNEYDIS	1	197924770	0.0823		0.0664599	Chronic kidney disease	Chronic kidney disease	Chronic kidney disease || ||	TRUE	igd								1	197924770	2910	0.2318	2.83e-21	ebi-a-GCST90002098	CD45RA on naive CD4+ T cell	TRUE	reported	igd	2	1	TRUE	91.0633
rs182240059	G	C	G	C	0.6602	-0.0167	0.0351	0.01541	FALSE	TRUE	FALSE	finn-b-N14_CHRONKIDNEYDIS	2	38955419	0.097		0.8633	Chronic kidney disease	Chronic kidney disease	Chronic kidney disease || ||	TRUE	igd								2	38955419	2910	0.07094	2.53e-20	ebi-a-GCST90002098	CD45RA on naive CD4+ T cell	TRUE	reported	igd	2	1	TRUE	86.6101
rs34558770	T	C	T	C	0.4963	-0.0346	0.1871	0.05697	FALSE	FALSE	FALSE	finn-b-N14_CHRONKIDNEYDIS	2	38933040	0.0508		0.495801	Chronic kidney disease	Chronic kidney disease	Chronic kidney disease || ||	TRUE	igd								2	38933040	2910	0.03241	5.75e-51	ebi-a-GCST90002098	CD45RA on naive CD4+ T cell	TRUE	reported	igd	2	1	TRUE	234.493
rs42803	C	G	C	G	0.1609	0.0197	0.4696	0.4471	FALSE	TRUE	TRUE	finn-b-N14_CHRONKIDNEYDIS	2	40837037	0.0239		0.4085	Chronic kidney disease	Chronic kidney disease	Chronic kidney disease || ||	TRUE	igd								2	40837037	2910	0.02629	1.06e-09	ebi-a-GCST90002098	CD45RA on naive CD4+ T cell	TRUE	reported	igd	2	1	FALSE	37.4568
rs7605193	G	T	G	T	-0.3245	0.0062	0.0643	0.05572	FALSE	FALSE	FALSE	finn-b-N14_CHRONKIDNEYDIS	2	38698112	0.0517		0.9042	Chronic kidney disease	Chronic kidney disease	Chronic kidney disease || ||	TRUE	igd								2	38698112	2910	0.05318	1.19e-09	ebi-a-GCST90002098	CD45RA on naive CD4+ T cell	TRUE	reported	igd	2	1	TRUE	37.2334
rs79747818	T	C	T	C	0.3184	0.1142	0.0689	0.005959	FALSE	FALSE	FALSE	finn-b-N14_CHRONKIDNEYDIS	2	41757305	0.1586		0.4716	Chronic kidney disease	Chronic kidney disease	Chronic kidney disease || ||	TRUE	igd								2	41757305	2910	0.0526	1.59e-09	ebi-a-GCST90002098	CD45RA on naive CD4+ T cell	TRUE	reported	igd	2	1	TRUE	36.6416
rs917116	G	T	G	T	0.1762	0.0514	0.2548	0.1835	FALSE	FALSE	FALSE	finn-b-N14_CHRONKIDNEYDIS	7	28172739	0.0304		0.0911297	Chronic kidney disease	Chronic kidney disease	Chronic kidney disease || ||	TRUE	igd								7	28172739	2910	0.0299	4.26e-09	ebi-a-GCST90002098	CD45RA on naive CD4+ T cell	TRUE	reported	igd	2	1	TRUE	34.7272
rs17187559	T	A	T	A	-0.2395	0.038	0.1279	0.01658	FALSE	TRUE	FALSE	finn-b-N14_CHRONKIDNEYDIS	2	204650926	0.093		0.683	Chronic kidney disease	Chronic kidney disease	Chronic kidney disease || ||	TRUE	igd								2	204650926	2920	0.0422	1.52e-08	ebi-a-GCST90001896	CD28 on CD28+ CD45RA+ CD8+ T cell	TRUE	reported	igd	2	1	TRUE	32.2097
rs72928038	A	G	A	G	0.5885	0.0838	0.199	0.1147	FALSE	FALSE	FALSE	finn-b-N14_CHRONKIDNEYDIS	6	90976768	0.0372		0.0241702	Chronic kidney disease	Chronic kidney disease	Chronic kidney disease || ||	TRUE	igd								6	90976768	2920	0.03315	5.13e-67	ebi-a-GCST90001896	CD28 on CD28+ CD45RA+ CD8+ T cell	TRUE	reported	igd	2	1	TRUE	315.156
rs78307830	C	G	C	G	0.4819	0.0758	0.0567	0.01596	FALSE	TRUE	FALSE	finn-b-N14_CHRONKIDNEYDIS	2	204596768	0.0954		0.4267	Chronic kidney disease	Chronic kidney disease	Chronic kidney disease || ||	TRUE	igd								2	204596768	2920	0.06136	5.64e-15	ebi-a-GCST90001896	CD28 on CD28+ CD45RA+ CD8+ T cell	TRUE	reported	igd	2	1	TRUE	61.6798
rs2760980	A	G	A	G	1.049	0.1657	0.1202	0.153	FALSE	FALSE	FALSE	finn-b-N14_CHRONKIDNEYDIS	6	32565201	0.033		5.29e-07	Chronic kidney disease	Chronic kidney disease	Chronic kidney disease || ||	TRUE	igd								6	32565201	1635	0.06137	2.44e-60	ebi-a-GCST90002112	HLA DR on CD33- HLA DR+	TRUE	reported	igd	2	1	TRUE	292.172
rs3130913	A	G	A	G	0.3285	0.028	0.4061	0.4728	FALSE	FALSE	FALSE	finn-b-N14_CHRONKIDNEYDIS	6	31460220	0.024		0.2423	Chronic kidney disease	Chronic kidney disease	Chronic kidney disease || ||	TRUE	igd	TRUE	rs3130913	rs2395035	A	G	T	G	6	31457344	1635	0.04175	6.56e-15	ebi-a-GCST90002112	HLA DR on CD33- HLA DR+	TRUE	reported	igd	2	1	TRUE	61.9096
rs9267650	T	A	T	A	-0.3988	-0.006	0.2899	0.02329	FALSE	TRUE	FALSE	finn-b-N14_CHRONKIDNEYDIS	6	31824912	0.0772		0.9378	Chronic kidney disease	Chronic kidney disease	Chronic kidney disease || ||	TRUE	igd								6	31824912	1635	0.04502	2.05e-18	ebi-a-GCST90002112	HLA DR on CD33- HLA DR+	TRUE	reported	igd	2	1	TRUE	78.4692
rs3865444	A	C	A	C	-1.214	-0.0402	0.1934	0.3627	FALSE	FALSE	FALSE	finn-b-N14_CHRONKIDNEYDIS	19	51727962	0.0246		0.1031	Chronic kidney disease	Chronic kidney disease	Chronic kidney disease || ||	TRUE	igd								19	51727962	1577	0.03655	7.83e-184	ebi-a-GCST90001947	CD33 on CD33+ HLA DR+ CD14dim	TRUE	reported	igd	2	1	TRUE	1103.22
rs58301181	G	C	G	C	-0.4272	-0.0419	0.0843	0.1084	FALSE	TRUE	FALSE	finn-b-N14_CHRONKIDNEYDIS	19	52097261	0.0383		0.2739	Chronic kidney disease	Chronic kidney disease	Chronic kidney disease || ||	TRUE	igd								19	52097261	1577	0.06754	3.29e-10	ebi-a-GCST90001947	CD33 on CD33+ HLA DR+ CD14dim	TRUE	reported	igd	2	1	TRUE	40.0074
rs62114147	T	C	T	C	0.288	0.0348	0.5568	0.5461	FALSE	FALSE	FALSE	finn-b-N14_CHRONKIDNEYDIS	19	51588018	0.0237		0.143	Chronic kidney disease	Chronic kidney disease	Chronic kidney disease || ||	TRUE	igd								19	51588018	1577	0.03704	1.35e-14	ebi-a-GCST90001947	CD33 on CD33+ HLA DR+ CD14dim	TRUE	reported	igd	2	1	TRUE	60.4565
rs7351079	G	A	G	A	-0.326	-0.0223	0.2613	0.1543	FALSE	FALSE	FALSE	finn-b-N14_CHRONKIDNEYDIS	19	51574038	0.033		0.499001	Chronic kidney disease	Chronic kidney disease	Chronic kidney disease || ||	TRUE	igd								19	51574038	1577	0.04234	2.43e-14	ebi-a-GCST90001947	CD33 on CD33+ HLA DR+ CD14dim	TRUE	reported	igd	2	1	TRUE	59.2835
rs3865444	A	C	A	C	-1.223	-0.0402	0.1936	0.3627	FALSE	FALSE	FALSE	finn-b-N14_CHRONKIDNEYDIS	19	51727962	0.0246		0.1031	Chronic kidney disease	Chronic kidney disease	Chronic kidney disease || ||	TRUE	igd								19	51727962	1578	0.0362	9.18e-189	ebi-a-GCST90001957	CD33 on CD33+ HLA DR+ CD14-	TRUE	reported	igd	2	1	TRUE	1141.39
rs58301181	G	C	G	C	-0.4433	-0.0419	0.0843	0.1084	FALSE	TRUE	FALSE	finn-b-N14_CHRONKIDNEYDIS	19	52097261	0.0383		0.2739	Chronic kidney disease	Chronic kidney disease	Chronic kidney disease || ||	TRUE	igd								19	52097261	1578	0.0674	6.49e-11	ebi-a-GCST90001957	CD33 on CD33+ HLA DR+ CD14-	TRUE	reported	igd	2	1	TRUE	43.2589
rs62114147	T	C	T	C	0.2943	0.0348	0.557	0.5461	FALSE	FALSE	FALSE	finn-b-N14_CHRONKIDNEYDIS	19	51588018	0.0237		0.143	Chronic kidney disease	Chronic kidney disease	Chronic kidney disease || ||	TRUE	igd								19	51588018	1578	0.03698	3.26e-15	ebi-a-GCST90001957	CD33 on CD33+ HLA DR+ CD14-	TRUE	reported	igd	2	1	TRUE	63.3354
rs7351079	G	A	G	A	-0.3413	-0.0223	0.2617	0.1543	FALSE	FALSE	FALSE	finn-b-N14_CHRONKIDNEYDIS	19	51574038	0.033		0.499001	Chronic kidney disease	Chronic kidney disease	Chronic kidney disease || ||	TRUE	igd								19	51574038	1578	0.04213	1.07e-15	ebi-a-GCST90001957	CD33 on CD33+ HLA DR+ CD14-	TRUE	reported	igd	2	1	TRUE	65.6281
rs3865444	A	C	A	C	-1.151	-0.0402	0.1896	0.3627	FALSE	FALSE	FALSE	finn-b-N14_CHRONKIDNEYDIS	19	51727962	0.0246		0.1031	Chronic kidney disease	Chronic kidney disease	Chronic kidney disease || ||	TRUE	igd								19	51727962	1569	0.03884	1.71e-153	ebi-a-GCST90001952	CD33 on Monocytic Myeloid-Derived Suppressor Cells	TRUE	reported	igd	2	1	TRUE	878.198
rs58301181	G	C	G	C	-0.3795	-0.0419	0.0848	0.1084	FALSE	TRUE	FALSE	finn-b-N14_CHRONKIDNEYDIS	19	52097261	0.0383		0.2739	Chronic kidney disease	Chronic kidney disease	Chronic kidney disease || ||	TRUE	igd								19	52097261	1569	0.06721	1.94e-08	ebi-a-GCST90001952	CD33 on Monocytic Myeloid-Derived Suppressor Cells	TRUE	reported	igd	2	1	TRUE	31.8827
rs62114147	T	C	T	C	0.2625	0.0348	0.5586	0.5461	FALSE	FALSE	FALSE	finn-b-N14_CHRONKIDNEYDIS	19	51588018	0.0237		0.143	Chronic kidney disease	Chronic kidney disease	Chronic kidney disease || ||	TRUE	igd								19	51588018	1569	0.03721	2.56e-12	ebi-a-GCST90001952	CD33 on Monocytic Myeloid-Derived Suppressor Cells	TRUE	reported	igd	2	1	TRUE	49.7667
rs7351079	G	A	G	A	-0.3677	-0.0223	0.2604	0.1543	FALSE	FALSE	FALSE	finn-b-N14_CHRONKIDNEYDIS	19	51574038	0.033		0.499001	Chronic kidney disease	Chronic kidney disease	Chronic kidney disease || ||	TRUE	igd								19	51574038	1569	0.04232	9.03e-18	ebi-a-GCST90001952	CD33 on Monocytic Myeloid-Derived Suppressor Cells	TRUE	reported	igd	2	1	TRUE	75.4911
rs3865444	A	C	A	C	-1.219	-0.0402	0.1938	0.3627	FALSE	FALSE	FALSE	finn-b-N14_CHRONKIDNEYDIS	19	51727962	0.0246		0.1031	Chronic kidney disease	Chronic kidney disease	Chronic kidney disease || ||	TRUE	igd								19	51727962	1579	0.03627	2.81e-187	ebi-a-GCST90001956	CD33 on CD33+ HLA DR+	TRUE	reported	igd	2	1	TRUE	1129.57
rs58301181	G	C	G	C	-0.4318	-0.0419	0.0842	0.1084	FALSE	TRUE	FALSE	finn-b-N14_CHRONKIDNEYDIS	19	52097261	0.0383		0.2739	Chronic kidney disease	Chronic kidney disease	Chronic kidney disease || ||	TRUE	igd								19	52097261	1579	0.06738	1.94e-10	ebi-a-GCST90001956	CD33 on CD33+ HLA DR+	TRUE	reported	igd	2	1	TRUE	41.068
rs62114147	T	C	T	C	0.2943	0.0348	0.5567	0.5461	FALSE	FALSE	FALSE	finn-b-N14_CHRONKIDNEYDIS	19	51588018	0.0237		0.143	Chronic kidney disease	Chronic kidney disease	Chronic kidney disease || ||	TRUE	igd								19	51588018	1579	0.03693	3.04e-15	ebi-a-GCST90001956	CD33 on CD33+ HLA DR+	TRUE	reported	igd	2	1	TRUE	63.507
rs7351079	G	A	G	A	-0.3366	-0.0223	0.2619	0.1543	FALSE	FALSE	FALSE	finn-b-N14_CHRONKIDNEYDIS	19	51574038	0.033		0.499001	Chronic kidney disease	Chronic kidney disease	Chronic kidney disease || ||	TRUE	igd								19	51574038	1579	0.04212	2.54e-15	ebi-a-GCST90001956	CD33 on CD33+ HLA DR+	TRUE	reported	igd	2	1	TRUE	63.8633
rs61802329	T	C	T	C	0.1669	-0.0512	0.4673	0.5087	FALSE	FALSE	FALSE	finn-b-N14_CHRONKIDNEYDIS	1	161589626	0.0243		0.0351002	Chronic kidney disease	Chronic kidney disease	Chronic kidney disease || ||	TRUE	igd								1	161589626	2872	0.02718	9.48e-10	ebi-a-GCST90002087	CD11c on myeloid Dendritic Cell	TRUE	reported	igd	2	1	TRUE	37.7063
rs67898294	T	C	T	C	0.3276	-0.0687	0.3505	0.1363	FALSE	FALSE	FALSE	finn-b-N14_CHRONKIDNEYDIS	16	31362711	0.0344		0.04559	Chronic kidney disease	Chronic kidney disease	Chronic kidney disease || ||	TRUE	igd								16	31362711	2872	0.02803	7.19e-31	ebi-a-GCST90002087	CD11c on myeloid Dendritic Cell	TRUE	reported	igd	2	1	TRUE	136.597
rs75841521	A	G	A	G	-0.442	0.0485	0.028	0.003429	FALSE	FALSE	FALSE	finn-b-N14_CHRONKIDNEYDIS	2	59592691	0.2002		0.8086	Chronic kidney disease	Chronic kidney disease	Chronic kidney disease || ||	TRUE	igd								2	59592691	2872	0.08067	4.65e-08	ebi-a-GCST90002087	CD11c on myeloid Dendritic Cell	TRUE	reported	igd	2	1	TRUE	30.0207
rs78520150	A	C	A	C	0.3947	0.0137	0.0376	0.02798	FALSE	FALSE	FALSE	finn-b-N14_CHRONKIDNEYDIS	1	19786101	0.0725		0.8501	Chronic kidney disease	Chronic kidney disease	Chronic kidney disease || ||	TRUE	igd								1	19786101	2872	0.07143	3.57e-08	ebi-a-GCST90002087	CD11c on myeloid Dendritic Cell	TRUE	reported	igd	2	1	TRUE	30.5332
rs79298699	T	C	T	C	-0.279	0.0457	0.0825	0.1008	FALSE	FALSE	FALSE	finn-b-N14_CHRONKIDNEYDIS	16	31402042	0.0391		0.2418	Chronic kidney disease	Chronic kidney disease	Chronic kidney disease || ||	TRUE	igd								16	31402042	2872	0.04807	7.22e-09	ebi-a-GCST90002087	CD11c on myeloid Dendritic Cell	TRUE	reported	igd	2	1	TRUE	33.6868
rs7245846	A	G	A	G	-0.8358	-0.038	0.1853	0.3721	FALSE	FALSE	FALSE	finn-b-N14_CHRONKIDNEYDIS	19	51731176	0.0246		0.1212	Chronic kidney disease	Chronic kidney disease	Chronic kidney disease || ||	TRUE	igd								19	51731176	1244	0.04903	1.02e-58	ebi-a-GCST90001950	CD33 on Granulocytic Myeloid-Derived Suppressor Cells	TRUE	reported	igd	2	1	TRUE	290.59
rs7351079	G	A	G	A	-0.2821	-0.0223	0.2544	0.1543	FALSE	FALSE	FALSE	finn-b-N14_CHRONKIDNEYDIS	19	51574038	0.033		0.499001	Chronic kidney disease	Chronic kidney disease	Chronic kidney disease || ||	TRUE	igd								19	51574038	1244	0.048	5.38e-09	ebi-a-GCST90001950	CD33 on Granulocytic Myeloid-Derived Suppressor Cells	TRUE	reported	igd	2	1	TRUE	34.5401
rs78949787	T	C	T	C	0.2277	0.035	0.5691	0.5487	FALSE	FALSE	FALSE	finn-b-N14_CHRONKIDNEYDIS	19	51591138	0.0239		0.1436	Chronic kidney disease	Chronic kidney disease	Chronic kidney disease || ||	TRUE	igd								19	51591138	1244	0.04091	3.22e-08	ebi-a-GCST90001950	CD33 on Granulocytic Myeloid-Derived Suppressor Cells	TRUE	reported	igd	2	1	TRUE	30.979
