# Supplementary material for: Exploring the Relationship Between Immune Cells and Chronic Kidney Disease by Mendelian Randomization, Colocalization Analysis, and SMR
Source: Mediators Inflamm. 2025 Apr 16;2025:4279158. doi: 10.1155/mi/4279158 (PMC12017953; doi:10.1155/mi/4279158)
Supplement: Supporting Information 3 — Supporting Information Table S3: The significant results of univariable MR between the 47 immune cells and CKD. [file 4279158.f3.xlsx]

## Sheet: Sheet 1
id.exposure	id.outcome	outcome	exposure	method	nsnp	b	se	pval	lo_ci	up_ci	or	or_lci95	or_uci95
ebi-a-GCST90001397	finn-b-N14_CHRONKIDNEYDIS	Chronic kidney disease || id:finn-b-N14_CHRONKIDNEYDIS	Unswitched memory B cell %B cell || id:ebi-a-GCST90001397	Wald ratio	1	0.355972	0.169519	0.0357382	0.0237146	0.688229	1.42757	1.024	1.99019
ebi-a-GCST90001422	finn-b-N14_CHRONKIDNEYDIS	Chronic kidney disease || id:finn-b-N14_CHRONKIDNEYDIS	CD20- CD38- B cell %B cell || id:ebi-a-GCST90001422	Wald ratio	1	0.210709	0.097748	0.031112	0.0191231	0.402295	1.23455	1.01931	1.49525
ebi-a-GCST90001477	finn-b-N14_CHRONKIDNEYDIS	Chronic kidney disease || id:finn-b-N14_CHRONKIDNEYDIS	HLA DR++ monocyte Absolute Count || id:ebi-a-GCST90001477	Wald ratio	1	0.466469	0.117572	7.26278e-05	0.236027	0.69691	1.59435	1.26621	2.00754
ebi-a-GCST90001504	finn-b-N14_CHRONKIDNEYDIS	Chronic kidney disease || id:finn-b-N14_CHRONKIDNEYDIS	CD25++ CD4+ T cell Absolute Count || id:ebi-a-GCST90001504	Wald ratio	1	0.445189	0.127135	0.000462299	0.196004	0.694374	1.56079	1.21653	2.00246
ebi-a-GCST90001505	finn-b-N14_CHRONKIDNEYDIS	Chronic kidney disease || id:finn-b-N14_CHRONKIDNEYDIS	CD25++ CD4+ T cell %CD4+ T cell || id:ebi-a-GCST90001505	Inverse variance weighted	2	0.328392	0.0904667	0.000283448	0.151077	0.505706	1.38873	1.16309	1.65816
ebi-a-GCST90001506	finn-b-N14_CHRONKIDNEYDIS	Chronic kidney disease || id:finn-b-N14_CHRONKIDNEYDIS	CD25++ CD4+ T cell %T cell || id:ebi-a-GCST90001506	Wald ratio	1	0.399341	0.114042	0.000462299	0.175818	0.622863	1.49084	1.19222	1.86426
ebi-a-GCST90001545	finn-b-N14_CHRONKIDNEYDIS	Chronic kidney disease || id:finn-b-N14_CHRONKIDNEYDIS	Terminally Differentiated CD4+ T cell Absolute Count || id:ebi-a-GCST90001545	Inverse variance weighted	2	-0.285032	0.110735	0.0100529	-0.502072	-0.0679918	0.75199	0.605275	0.934268
ebi-a-GCST90001546	finn-b-N14_CHRONKIDNEYDIS	Chronic kidney disease || id:finn-b-N14_CHRONKIDNEYDIS	Terminally Differentiated CD4+ T cell %CD4+ T cell || id:ebi-a-GCST90001546	MR Egger	5	0.107235	0.170075	0.573115	-0.226113	0.440583	1.1132	0.797628	1.55361
ebi-a-GCST90001546	finn-b-N14_CHRONKIDNEYDIS	Chronic kidney disease || id:finn-b-N14_CHRONKIDNEYDIS	Terminally Differentiated CD4+ T cell %CD4+ T cell || id:ebi-a-GCST90001546	Weighted median	5	-0.304008	0.0830137	0.000250109	-0.466715	-0.141302	0.737855	0.627059	0.868227
ebi-a-GCST90001546	finn-b-N14_CHRONKIDNEYDIS	Chronic kidney disease || id:finn-b-N14_CHRONKIDNEYDIS	Terminally Differentiated CD4+ T cell %CD4+ T cell || id:ebi-a-GCST90001546	Inverse variance weighted	5	-0.233144	0.0868134	0.00724037	-0.403299	-0.0629902	0.792039	0.668113	0.938953
ebi-a-GCST90001546	finn-b-N14_CHRONKIDNEYDIS	Chronic kidney disease || id:finn-b-N14_CHRONKIDNEYDIS	Terminally Differentiated CD4+ T cell %CD4+ T cell || id:ebi-a-GCST90001546	Simple mode	5	-0.318257	0.11062	0.0451485	-0.535073	-0.101441	0.727416	0.585627	0.903535
ebi-a-GCST90001546	finn-b-N14_CHRONKIDNEYDIS	Chronic kidney disease || id:finn-b-N14_CHRONKIDNEYDIS	Terminally Differentiated CD4+ T cell %CD4+ T cell || id:ebi-a-GCST90001546	Weighted mode	5	-0.314161	0.0925256	0.0273933	-0.495512	-0.132811	0.730401	0.609259	0.87563
ebi-a-GCST90001547	finn-b-N14_CHRONKIDNEYDIS	Chronic kidney disease || id:finn-b-N14_CHRONKIDNEYDIS	Terminally Differentiated CD4+ T cell %T cell || id:ebi-a-GCST90001547	MR Egger	6	-0.0738075	0.0803014	0.410037	-0.231198	0.0835832	0.92885	0.793582	1.08718
ebi-a-GCST90001547	finn-b-N14_CHRONKIDNEYDIS	Chronic kidney disease || id:finn-b-N14_CHRONKIDNEYDIS	Terminally Differentiated CD4+ T cell %T cell || id:ebi-a-GCST90001547	Weighted median	6	-0.252942	0.0636054	6.9866e-05	-0.377609	-0.128276	0.776513	0.685499	0.879611
ebi-a-GCST90001547	finn-b-N14_CHRONKIDNEYDIS	Chronic kidney disease || id:finn-b-N14_CHRONKIDNEYDIS	Terminally Differentiated CD4+ T cell %T cell || id:ebi-a-GCST90001547	Inverse variance weighted	6	-0.201311	0.05149	9.2408e-05	-0.302231	-0.10039	0.817658	0.739167	0.904484
ebi-a-GCST90001547	finn-b-N14_CHRONKIDNEYDIS	Chronic kidney disease || id:finn-b-N14_CHRONKIDNEYDIS	Terminally Differentiated CD4+ T cell %T cell || id:ebi-a-GCST90001547	Simple mode	6	-0.305269	0.0902311	0.0196059	-0.482122	-0.128416	0.736925	0.617472	0.879487
ebi-a-GCST90001547	finn-b-N14_CHRONKIDNEYDIS	Chronic kidney disease || id:finn-b-N14_CHRONKIDNEYDIS	Terminally Differentiated CD4+ T cell %T cell || id:ebi-a-GCST90001547	Weighted mode	6	-0.116442	0.0582609	0.102118	-0.230633	-0.00225073	0.890082	0.79403	0.997752
ebi-a-GCST90001554	finn-b-N14_CHRONKIDNEYDIS	Chronic kidney disease || id:finn-b-N14_CHRONKIDNEYDIS	Effector Memory CD8+ T cell Absolute Count || id:ebi-a-GCST90001554	Inverse variance weighted	2	0.11332	0.0507522	0.0255611	0.013846	0.212795	1.11999	1.01394	1.23713
ebi-a-GCST90001557	finn-b-N14_CHRONKIDNEYDIS	Chronic kidney disease || id:finn-b-N14_CHRONKIDNEYDIS	Terminally Differentiated CD8+ T cell Absolute Count || id:ebi-a-GCST90001557	Wald ratio	1	-0.388075	0.190377	0.0415038	-0.761213	-0.0149372	0.678361	0.467099	0.985174
ebi-a-GCST90001568	finn-b-N14_CHRONKIDNEYDIS	Chronic kidney disease || id:finn-b-N14_CHRONKIDNEYDIS	Naive CD4-CD8- T cell %T cell || id:ebi-a-GCST90001568	Wald ratio	1	0.446124	0.214192	0.0372674	0.0263075	0.86594	1.56224	1.02666	2.37724
ebi-a-GCST90001572	finn-b-N14_CHRONKIDNEYDIS	Chronic kidney disease || id:finn-b-N14_CHRONKIDNEYDIS	Terminally Differentiated CD4-CD8- T cell Absolute Count || id:ebi-a-GCST90001572	Inverse variance weighted	2	0.41762	0.151347	0.00579164	0.120979	0.714261	1.51834	1.1286	2.04268
ebi-a-GCST90001592	finn-b-N14_CHRONKIDNEYDIS	Chronic kidney disease || id:finn-b-N14_CHRONKIDNEYDIS	CD8+ T cell Absolute Count || id:ebi-a-GCST90001592	Inverse variance weighted	2	0.288225	0.11471	0.0119831	0.0633934	0.513056	1.33406	1.06545	1.67039
ebi-a-GCST90001601	finn-b-N14_CHRONKIDNEYDIS	Chronic kidney disease || id:finn-b-N14_CHRONKIDNEYDIS	Lymphocyte Absolute Count || id:ebi-a-GCST90001601	Inverse variance weighted	2	0.327891	0.115129	0.00439899	0.102239	0.553544	1.38804	1.10765	1.73941
ebi-a-GCST90001603	finn-b-N14_CHRONKIDNEYDIS	Chronic kidney disease || id:finn-b-N14_CHRONKIDNEYDIS	T cell Absolute Count || id:ebi-a-GCST90001603	Inverse variance weighted	2	0.330512	0.101922	0.00118361	0.130745	0.530279	1.39168	1.13968	1.69941
ebi-a-GCST90001615	finn-b-N14_CHRONKIDNEYDIS	Chronic kidney disease || id:finn-b-N14_CHRONKIDNEYDIS	TCRgd T cell Absolute Count || id:ebi-a-GCST90001615	Inverse variance weighted	2	0.134014	0.35582	0.706446	-0.563394	0.831421	1.14341	0.569274	2.29658
ebi-a-GCST90001642	finn-b-N14_CHRONKIDNEYDIS	Chronic kidney disease || id:finn-b-N14_CHRONKIDNEYDIS	B cell Absolute Count || id:ebi-a-GCST90001642	Wald ratio	1	-0.433312	0.190631	0.0230239	-0.806949	-0.0596747	0.648358	0.446218	0.942071
ebi-a-GCST90001663	finn-b-N14_CHRONKIDNEYDIS	Chronic kidney disease || id:finn-b-N14_CHRONKIDNEYDIS	CD28- CD8dim T cell Absolute Count || id:ebi-a-GCST90001663	Inverse variance weighted	2	-0.268989	0.109033	0.0136236	-0.482694	-0.0552841	0.764152	0.617118	0.946216
ebi-a-GCST90001675	finn-b-N14_CHRONKIDNEYDIS	Chronic kidney disease || id:finn-b-N14_CHRONKIDNEYDIS	CD28- CD127- CD25++ CD8+ T cell Absolute Count || id:ebi-a-GCST90001675	Wald ratio	1	0.439352	0.162661	0.00691249	0.120537	0.758167	1.5517	1.1281	2.13436
ebi-a-GCST90001810	finn-b-N14_CHRONKIDNEYDIS	Chronic kidney disease || id:finn-b-N14_CHRONKIDNEYDIS	CD38 on CD3- CD19- || id:ebi-a-GCST90001810	Wald ratio	1	0.345537	0.125878	0.00605072	0.0988164	0.592257	1.41275	1.10386	1.80806
ebi-a-GCST90001890	finn-b-N14_CHRONKIDNEYDIS	Chronic kidney disease || id:finn-b-N14_CHRONKIDNEYDIS	CD28 on CD45RA+ CD4+ T cell || id:ebi-a-GCST90001890	Inverse variance weighted	2	0.160759	0.0657358	0.0144639	0.0319168	0.289601	1.1744	1.03243	1.33589
ebi-a-GCST90001896	finn-b-N14_CHRONKIDNEYDIS	Chronic kidney disease || id:finn-b-N14_CHRONKIDNEYDIS	CD28 on CD28+ CD45RA+ CD8+ T cell || id:ebi-a-GCST90001896	MR Egger	3	0.3357	0.283157	0.446079	-0.219288	0.890688	1.39892	0.80309	2.43681
ebi-a-GCST90001896	finn-b-N14_CHRONKIDNEYDIS	Chronic kidney disease || id:finn-b-N14_CHRONKIDNEYDIS	CD28 on CD28+ CD45RA+ CD8+ T cell || id:ebi-a-GCST90001896	Weighted median	3	0.14342	0.0625844	0.0219275	0.0207543	0.266085	1.15421	1.02097	1.30485
ebi-a-GCST90001896	finn-b-N14_CHRONKIDNEYDIS	Chronic kidney disease || id:finn-b-N14_CHRONKIDNEYDIS	CD28 on CD28+ CD45RA+ CD8+ T cell || id:ebi-a-GCST90001896	Inverse variance weighted	3	0.136672	0.0595051	0.0216294	0.0200421	0.253302	1.14645	1.02024	1.28827
ebi-a-GCST90001896	finn-b-N14_CHRONKIDNEYDIS	Chronic kidney disease || id:finn-b-N14_CHRONKIDNEYDIS	CD28 on CD28+ CD45RA+ CD8+ T cell || id:ebi-a-GCST90001896	Simple mode	3	0.149575	0.0933901	0.250399	-0.0334693	0.33262	1.16134	0.967085	1.39462
ebi-a-GCST90001896	finn-b-N14_CHRONKIDNEYDIS	Chronic kidney disease || id:finn-b-N14_CHRONKIDNEYDIS	CD28 on CD28+ CD45RA+ CD8+ T cell || id:ebi-a-GCST90001896	Weighted mode	3	0.14313	0.0610282	0.143642	0.0235145	0.262745	1.15388	1.02379	1.3005
ebi-a-GCST90001897	finn-b-N14_CHRONKIDNEYDIS	Chronic kidney disease || id:finn-b-N14_CHRONKIDNEYDIS	CD28 on CD39+ CD8+ T cell || id:ebi-a-GCST90001897	Inverse variance weighted	2	0.0720361	0.029653	0.0151279	0.0139162	0.130156	1.07469	1.01401	1.13901
ebi-a-GCST90001916	finn-b-N14_CHRONKIDNEYDIS	Chronic kidney disease || id:finn-b-N14_CHRONKIDNEYDIS	CD45 on CD4+ T cell || id:ebi-a-GCST90001916	Wald ratio	1	0.328431	0.140196	0.019147	0.0536471	0.603216	1.38879	1.05511	1.82799
ebi-a-GCST90001933	finn-b-N14_CHRONKIDNEYDIS	Chronic kidney disease || id:finn-b-N14_CHRONKIDNEYDIS	CD25 on CD45RA- CD4 not regulatory T cell || id:ebi-a-GCST90001933	Inverse variance weighted	2	0.313984	0.0902569	0.000503703	0.13708	0.490887	1.36887	1.14692	1.63377
ebi-a-GCST90001947	finn-b-N14_CHRONKIDNEYDIS	Chronic kidney disease || id:finn-b-N14_CHRONKIDNEYDIS	CD33 on CD33+ HLA DR+ CD14dim || id:ebi-a-GCST90001947	MR Egger	4	0.00876369	0.0336342	0.818807	-0.0571593	0.0746867	1.0088	0.944444	1.07755
ebi-a-GCST90001947	finn-b-N14_CHRONKIDNEYDIS	Chronic kidney disease || id:finn-b-N14_CHRONKIDNEYDIS	CD33 on CD33+ HLA DR+ CD14dim || id:ebi-a-GCST90001947	Weighted median	4	0.0381458	0.0193087	0.0482025	0.00030081	0.0759908	1.03888	1.0003	1.07895
ebi-a-GCST90001947	finn-b-N14_CHRONKIDNEYDIS	Chronic kidney disease || id:finn-b-N14_CHRONKIDNEYDIS	CD33 on CD33+ HLA DR+ CD14dim || id:ebi-a-GCST90001947	Inverse variance weighted	4	0.0418409	0.0188812	0.026691	0.00483373	0.078848	1.04273	1.00485	1.08204
ebi-a-GCST90001947	finn-b-N14_CHRONKIDNEYDIS	Chronic kidney disease || id:finn-b-N14_CHRONKIDNEYDIS	CD33 on CD33+ HLA DR+ CD14dim || id:ebi-a-GCST90001947	Simple mode	4	0.0943408	0.0425418	0.113296	0.0109589	0.177723	1.09893	1.01102	1.19449
ebi-a-GCST90001947	finn-b-N14_CHRONKIDNEYDIS	Chronic kidney disease || id:finn-b-N14_CHRONKIDNEYDIS	CD33 on CD33+ HLA DR+ CD14dim || id:ebi-a-GCST90001947	Weighted mode	4	0.0339121	0.0202305	0.192276	-0.00573977	0.073564	1.03449	0.994277	1.07634
ebi-a-GCST90001950	finn-b-N14_CHRONKIDNEYDIS	Chronic kidney disease || id:finn-b-N14_CHRONKIDNEYDIS	CD33 on Granulocytic Myeloid-Derived Suppressor Cells || id:ebi-a-GCST90001950	MR Egger	3	0.0112733	0.0529774	0.866521	-0.0925624	0.115109	1.01134	0.911592	1.122
ebi-a-GCST90001950	finn-b-N14_CHRONKIDNEYDIS	Chronic kidney disease || id:finn-b-N14_CHRONKIDNEYDIS	CD33 on Granulocytic Myeloid-Derived Suppressor Cells || id:ebi-a-GCST90001950	Weighted median	3	0.0497982	0.0287401	0.0831477	-0.00653242	0.106129	1.05106	0.993489	1.11197
ebi-a-GCST90001950	finn-b-N14_CHRONKIDNEYDIS	Chronic kidney disease || id:finn-b-N14_CHRONKIDNEYDIS	CD33 on Granulocytic Myeloid-Derived Suppressor Cells || id:ebi-a-GCST90001950	Inverse variance weighted	3	0.0547808	0.027543	0.0467103	0.00079649	0.108765	1.05631	1.0008	1.1149
ebi-a-GCST90001950	finn-b-N14_CHRONKIDNEYDIS	Chronic kidney disease || id:finn-b-N14_CHRONKIDNEYDIS	CD33 on Granulocytic Myeloid-Derived Suppressor Cells || id:ebi-a-GCST90001950	Simple mode	3	0.0656575	0.0553233	0.357171	-0.0427762	0.174091	1.06786	0.958126	1.19016
ebi-a-GCST90001950	finn-b-N14_CHRONKIDNEYDIS	Chronic kidney disease || id:finn-b-N14_CHRONKIDNEYDIS	CD33 on Granulocytic Myeloid-Derived Suppressor Cells || id:ebi-a-GCST90001950	Weighted mode	3	0.0472651	0.0261787	0.212756	-0.00404522	0.0985754	1.0484	0.995963	1.1036
ebi-a-GCST90001951	finn-b-N14_CHRONKIDNEYDIS	Chronic kidney disease || id:finn-b-N14_CHRONKIDNEYDIS	CD33 on CD66b++ myeloid cell || id:ebi-a-GCST90001951	MR Egger	4	0.0251396	0.0428649	0.616927	-0.0588756	0.109155	1.02546	0.942824	1.11533
ebi-a-GCST90001951	finn-b-N14_CHRONKIDNEYDIS	Chronic kidney disease || id:finn-b-N14_CHRONKIDNEYDIS	CD33 on CD66b++ myeloid cell || id:ebi-a-GCST90001951	Weighted median	4	0.042602	0.0246895	0.0844348	-0.00578932	0.0909933	1.04352	0.994227	1.09526
ebi-a-GCST90001951	finn-b-N14_CHRONKIDNEYDIS	Chronic kidney disease || id:finn-b-N14_CHRONKIDNEYDIS	CD33 on CD66b++ myeloid cell || id:ebi-a-GCST90001951	Inverse variance weighted	4	0.049903	0.0233593	0.0326532	0.00411874	0.0956872	1.05117	1.00413	1.10041
ebi-a-GCST90001951	finn-b-N14_CHRONKIDNEYDIS	Chronic kidney disease || id:finn-b-N14_CHRONKIDNEYDIS	CD33 on CD66b++ myeloid cell || id:ebi-a-GCST90001951	Simple mode	4	0.0458973	0.0426608	0.360806	-0.0377179	0.129512	1.04697	0.962985	1.13827
ebi-a-GCST90001951	finn-b-N14_CHRONKIDNEYDIS	Chronic kidney disease || id:finn-b-N14_CHRONKIDNEYDIS	CD33 on CD66b++ myeloid cell || id:ebi-a-GCST90001951	Weighted mode	4	0.0427653	0.0274016	0.216511	-0.0109417	0.0964724	1.04369	0.989118	1.10128
ebi-a-GCST90001952	finn-b-N14_CHRONKIDNEYDIS	Chronic kidney disease || id:finn-b-N14_CHRONKIDNEYDIS	CD33 on Monocytic Myeloid-Derived Suppressor Cells || id:ebi-a-GCST90001952	MR Egger	4	0.00831481	0.0356553	0.8373	-0.0615695	0.0781991	1.00835	0.940288	1.08134
ebi-a-GCST90001952	finn-b-N14_CHRONKIDNEYDIS	Chronic kidney disease || id:finn-b-N14_CHRONKIDNEYDIS	CD33 on Monocytic Myeloid-Derived Suppressor Cells || id:ebi-a-GCST90001952	Weighted median	4	0.0386697	0.0204244	0.0583168	-0.00136212	0.0787016	1.03943	0.998639	1.08188
ebi-a-GCST90001952	finn-b-N14_CHRONKIDNEYDIS	Chronic kidney disease || id:finn-b-N14_CHRONKIDNEYDIS	CD33 on Monocytic Myeloid-Derived Suppressor Cells || id:ebi-a-GCST90001952	Inverse variance weighted	4	0.0438375	0.0198646	0.0273272	0.00490282	0.0827722	1.04481	1.00491	1.08629
ebi-a-GCST90001952	finn-b-N14_CHRONKIDNEYDIS	Chronic kidney disease || id:finn-b-N14_CHRONKIDNEYDIS	CD33 on Monocytic Myeloid-Derived Suppressor Cells || id:ebi-a-GCST90001952	Simple mode	4	0.110949	0.0482004	0.104813	0.0164762	0.205422	1.11734	1.01661	1.22804
ebi-a-GCST90001952	finn-b-N14_CHRONKIDNEYDIS	Chronic kidney disease || id:finn-b-N14_CHRONKIDNEYDIS	CD33 on Monocytic Myeloid-Derived Suppressor Cells || id:ebi-a-GCST90001952	Weighted mode	4	0.036217	0.0198927	0.166218	-0.00277274	0.0752067	1.03688	0.997231	1.07811
ebi-a-GCST90001954	finn-b-N14_CHRONKIDNEYDIS	Chronic kidney disease || id:finn-b-N14_CHRONKIDNEYDIS	CD33 on basophil || id:ebi-a-GCST90001954	MR Egger	7	0.0151029	0.045357	0.75266	-0.0737969	0.104003	1.01522	0.92886	1.1096
ebi-a-GCST90001954	finn-b-N14_CHRONKIDNEYDIS	Chronic kidney disease || id:finn-b-N14_CHRONKIDNEYDIS	CD33 on basophil || id:ebi-a-GCST90001954	Weighted median	7	0.0370064	0.02173	0.0885659	-0.00558436	0.0795973	1.0377	0.994431	1.08285
ebi-a-GCST90001954	finn-b-N14_CHRONKIDNEYDIS	Chronic kidney disease || id:finn-b-N14_CHRONKIDNEYDIS	CD33 on basophil || id:ebi-a-GCST90001954	Inverse variance weighted	7	0.0406134	0.0200317	0.0426155	0.00135132	0.0798754	1.04145	1.00135	1.08315
ebi-a-GCST90001954	finn-b-N14_CHRONKIDNEYDIS	Chronic kidney disease || id:finn-b-N14_CHRONKIDNEYDIS	CD33 on basophil || id:ebi-a-GCST90001954	Simple mode	7	0.0553307	0.0461675	0.275917	-0.0351576	0.145819	1.05689	0.965453	1.15699
ebi-a-GCST90001954	finn-b-N14_CHRONKIDNEYDIS	Chronic kidney disease || id:finn-b-N14_CHRONKIDNEYDIS	CD33 on basophil || id:ebi-a-GCST90001954	Weighted mode	7	0.0353942	0.0205201	0.135313	-0.0048251	0.0756135	1.03603	0.995187	1.07855
ebi-a-GCST90001956	finn-b-N14_CHRONKIDNEYDIS	Chronic kidney disease || id:finn-b-N14_CHRONKIDNEYDIS	CD33 on CD33+ HLA DR+ || id:ebi-a-GCST90001956	MR Egger	4	0.00872856	0.0337183	0.819945	-0.0573592	0.0748164	1.00877	0.944255	1.07769
ebi-a-GCST90001956	finn-b-N14_CHRONKIDNEYDIS	Chronic kidney disease || id:finn-b-N14_CHRONKIDNEYDIS	CD33 on CD33+ HLA DR+ || id:ebi-a-GCST90001956	Weighted median	4	0.0378775	0.0190473	0.0467457	0.0005447	0.0752103	1.0386	1.00054	1.07811
ebi-a-GCST90001956	finn-b-N14_CHRONKIDNEYDIS	Chronic kidney disease || id:finn-b-N14_CHRONKIDNEYDIS	CD33 on CD33+ HLA DR+ || id:ebi-a-GCST90001956	Inverse variance weighted	4	0.0416909	0.0187619	0.0262764	0.00491754	0.0784643	1.04257	1.00493	1.08162
ebi-a-GCST90001956	finn-b-N14_CHRONKIDNEYDIS	Chronic kidney disease || id:finn-b-N14_CHRONKIDNEYDIS	CD33 on CD33+ HLA DR+ || id:ebi-a-GCST90001956	Simple mode	4	0.0934985	0.046364	0.137104	0.00262499	0.184372	1.09801	1.00263	1.20246
ebi-a-GCST90001956	finn-b-N14_CHRONKIDNEYDIS	Chronic kidney disease || id:finn-b-N14_CHRONKIDNEYDIS	CD33 on CD33+ HLA DR+ || id:ebi-a-GCST90001956	Weighted mode	4	0.033568	0.0214456	0.21549	-0.00846544	0.0756015	1.03414	0.99157	1.07853
ebi-a-GCST90001957	finn-b-N14_CHRONKIDNEYDIS	Chronic kidney disease || id:finn-b-N14_CHRONKIDNEYDIS	CD33 on CD33+ HLA DR+ CD14- || id:ebi-a-GCST90001957	MR Egger	4	0.00873728	0.0336718	0.81953	-0.0572595	0.074734	1.00878	0.944349	1.0776
ebi-a-GCST90001957	finn-b-N14_CHRONKIDNEYDIS	Chronic kidney disease || id:finn-b-N14_CHRONKIDNEYDIS	CD33 on CD33+ HLA DR+ CD14- || id:ebi-a-GCST90001957	Weighted median	4	0.037739	0.0193873	0.0515849	-0.000260149	0.0757381	1.03846	0.99974	1.07868
ebi-a-GCST90001957	finn-b-N14_CHRONKIDNEYDIS	Chronic kidney disease || id:finn-b-N14_CHRONKIDNEYDIS	CD33 on CD33+ HLA DR+ CD14- || id:ebi-a-GCST90001957	Inverse variance weighted	4	0.0415547	0.0186769	0.0260862	0.00494799	0.0781614	1.04243	1.00496	1.0813
ebi-a-GCST90001957	finn-b-N14_CHRONKIDNEYDIS	Chronic kidney disease || id:finn-b-N14_CHRONKIDNEYDIS	CD33 on CD33+ HLA DR+ CD14- || id:ebi-a-GCST90001957	Simple mode	4	0.0896726	0.0477599	0.157072	-0.0039367	0.183282	1.09382	0.996071	1.20115
ebi-a-GCST90001957	finn-b-N14_CHRONKIDNEYDIS	Chronic kidney disease || id:finn-b-N14_CHRONKIDNEYDIS	CD33 on CD33+ HLA DR+ CD14- || id:ebi-a-GCST90001957	Weighted mode	4	0.0336782	0.0204949	0.198876	-0.00649186	0.0738483	1.03425	0.993529	1.07664
ebi-a-GCST90001960	finn-b-N14_CHRONKIDNEYDIS	Chronic kidney disease || id:finn-b-N14_CHRONKIDNEYDIS	CD25 on CD4+ T cell || id:ebi-a-GCST90001960	Wald ratio	1	0.53342	0.152332	0.000462299	0.23485	0.83199	1.70475	1.26472	2.29789
ebi-a-GCST90001965	finn-b-N14_CHRONKIDNEYDIS	Chronic kidney disease || id:finn-b-N14_CHRONKIDNEYDIS	FSC-A on monocyte || id:ebi-a-GCST90001965	Inverse variance weighted	2	0.377849	0.123061	0.00213756	0.13665	0.619048	1.45914	1.14643	1.85716
ebi-a-GCST90001973	finn-b-N14_CHRONKIDNEYDIS	Chronic kidney disease || id:finn-b-N14_CHRONKIDNEYDIS	FSC-A on CD4+ T cell || id:ebi-a-GCST90001973	MR Egger	3	-1.37079	1.12226	0.436743	-3.57041	0.828826	0.253905	0.0281442	2.29063
ebi-a-GCST90001973	finn-b-N14_CHRONKIDNEYDIS	Chronic kidney disease || id:finn-b-N14_CHRONKIDNEYDIS	FSC-A on CD4+ T cell || id:ebi-a-GCST90001973	Weighted median	3	-0.406933	0.133705	0.0023384	-0.668995	-0.14487	0.665689	0.512223	0.865134
ebi-a-GCST90001973	finn-b-N14_CHRONKIDNEYDIS	Chronic kidney disease || id:finn-b-N14_CHRONKIDNEYDIS	FSC-A on CD4+ T cell || id:ebi-a-GCST90001973	Inverse variance weighted	3	-0.382015	0.111892	0.000639825	-0.601324	-0.162707	0.682485	0.548086	0.84984
ebi-a-GCST90001973	finn-b-N14_CHRONKIDNEYDIS	Chronic kidney disease || id:finn-b-N14_CHRONKIDNEYDIS	FSC-A on CD4+ T cell || id:ebi-a-GCST90001973	Simple mode	3	-0.460962	0.17128	0.114777	-0.796671	-0.125253	0.630677	0.450827	0.882274
ebi-a-GCST90001973	finn-b-N14_CHRONKIDNEYDIS	Chronic kidney disease || id:finn-b-N14_CHRONKIDNEYDIS	FSC-A on CD4+ T cell || id:ebi-a-GCST90001973	Weighted mode	3	-0.42671	0.15491	0.110394	-0.730334	-0.123086	0.652653	0.481748	0.884187
ebi-a-GCST90002073	finn-b-N14_CHRONKIDNEYDIS	Chronic kidney disease || id:finn-b-N14_CHRONKIDNEYDIS	SSC-A on monocyte || id:ebi-a-GCST90002073	MR Egger	8	0.134211	0.0515817	0.0405581	0.0331109	0.235311	1.14363	1.03367	1.2653
ebi-a-GCST90002073	finn-b-N14_CHRONKIDNEYDIS	Chronic kidney disease || id:finn-b-N14_CHRONKIDNEYDIS	SSC-A on monocyte || id:ebi-a-GCST90002073	Weighted median	8	0.0857904	0.0384924	0.0258299	0.0103452	0.161236	1.08958	1.0104	1.17496
ebi-a-GCST90002073	finn-b-N14_CHRONKIDNEYDIS	Chronic kidney disease || id:finn-b-N14_CHRONKIDNEYDIS	SSC-A on monocyte || id:ebi-a-GCST90002073	Inverse variance weighted	8	0.0684626	0.0321034	0.0329604	0.00553994	0.131385	1.07086	1.00556	1.14041
ebi-a-GCST90002073	finn-b-N14_CHRONKIDNEYDIS	Chronic kidney disease || id:finn-b-N14_CHRONKIDNEYDIS	SSC-A on monocyte || id:ebi-a-GCST90002073	Simple mode	8	0.0723201	0.0645178	0.299293	-0.0541347	0.198775	1.075	0.947305	1.21991
ebi-a-GCST90002073	finn-b-N14_CHRONKIDNEYDIS	Chronic kidney disease || id:finn-b-N14_CHRONKIDNEYDIS	SSC-A on monocyte || id:ebi-a-GCST90002073	Weighted mode	8	0.086078	0.038463	0.0602606	0.0106905	0.161465	1.08989	1.01075	1.17523
ebi-a-GCST90002074	finn-b-N14_CHRONKIDNEYDIS	Chronic kidney disease || id:finn-b-N14_CHRONKIDNEYDIS	SSC-A on CD14+ monocyte || id:ebi-a-GCST90002074	MR Egger	6	0.120595	0.0724743	0.17145	-0.0214544	0.262645	1.12817	0.978774	1.30037
ebi-a-GCST90002074	finn-b-N14_CHRONKIDNEYDIS	Chronic kidney disease || id:finn-b-N14_CHRONKIDNEYDIS	SSC-A on CD14+ monocyte || id:ebi-a-GCST90002074	Weighted median	6	0.100475	0.0443178	0.0233807	0.0136125	0.187338	1.1057	1.01371	1.20604
ebi-a-GCST90002074	finn-b-N14_CHRONKIDNEYDIS	Chronic kidney disease || id:finn-b-N14_CHRONKIDNEYDIS	SSC-A on CD14+ monocyte || id:ebi-a-GCST90002074	Inverse variance weighted	6	0.102431	0.0396788	0.00983736	0.0246602	0.180201	1.10786	1.02497	1.19746
ebi-a-GCST90002074	finn-b-N14_CHRONKIDNEYDIS	Chronic kidney disease || id:finn-b-N14_CHRONKIDNEYDIS	SSC-A on CD14+ monocyte || id:ebi-a-GCST90002074	Simple mode	6	0.0934973	0.0605221	0.183042	-0.0251261	0.212121	1.09801	0.975187	1.2363
ebi-a-GCST90002074	finn-b-N14_CHRONKIDNEYDIS	Chronic kidney disease || id:finn-b-N14_CHRONKIDNEYDIS	SSC-A on CD14+ monocyte || id:ebi-a-GCST90002074	Weighted mode	6	0.10238	0.0441164	0.067997	0.0159114	0.188848	1.1078	1.01604	1.20786
ebi-a-GCST90002079	finn-b-N14_CHRONKIDNEYDIS	Chronic kidney disease || id:finn-b-N14_CHRONKIDNEYDIS	SSC-A on lymphocyte || id:ebi-a-GCST90002079	Wald ratio	1	-0.643411	0.166369	0.000110009	-0.969493	-0.317329	0.525497	0.379275	0.728091
ebi-a-GCST90002081	finn-b-N14_CHRONKIDNEYDIS	Chronic kidney disease || id:finn-b-N14_CHRONKIDNEYDIS	SSC-A on CD4+ T cell || id:ebi-a-GCST90002081	MR Egger	4	0.297124	1.8078	0.884559	-3.24616	3.84041	1.34598	0.0389235	46.5444
ebi-a-GCST90002081	finn-b-N14_CHRONKIDNEYDIS	Chronic kidney disease || id:finn-b-N14_CHRONKIDNEYDIS	SSC-A on CD4+ T cell || id:ebi-a-GCST90002081	Weighted median	4	-0.337236	0.0936564	0.000317268	-0.520802	-0.153669	0.713741	0.594044	0.857556
ebi-a-GCST90002081	finn-b-N14_CHRONKIDNEYDIS	Chronic kidney disease || id:finn-b-N14_CHRONKIDNEYDIS	SSC-A on CD4+ T cell || id:ebi-a-GCST90002081	Inverse variance weighted	4	-0.331894	0.081357	4.51375e-05	-0.491354	-0.172434	0.717563	0.611798	0.841614
ebi-a-GCST90002081	finn-b-N14_CHRONKIDNEYDIS	Chronic kidney disease || id:finn-b-N14_CHRONKIDNEYDIS	SSC-A on CD4+ T cell || id:ebi-a-GCST90002081	Simple mode	4	-0.327259	0.108174	0.056521	-0.53928	-0.115238	0.720897	0.583168	0.891154
ebi-a-GCST90002081	finn-b-N14_CHRONKIDNEYDIS	Chronic kidney disease || id:finn-b-N14_CHRONKIDNEYDIS	SSC-A on CD4+ T cell || id:ebi-a-GCST90002081	Weighted mode	4	-0.336286	0.0941319	0.0374854	-0.520785	-0.151788	0.714419	0.594054	0.859171
ebi-a-GCST90002087	finn-b-N14_CHRONKIDNEYDIS	Chronic kidney disease || id:finn-b-N14_CHRONKIDNEYDIS	CD11c on myeloid Dendritic Cell || id:ebi-a-GCST90002087	MR Egger	5	0.0346583	0.212864	0.881011	-0.382556	0.451872	1.03527	0.682116	1.57125
ebi-a-GCST90002087	finn-b-N14_CHRONKIDNEYDIS	Chronic kidney disease || id:finn-b-N14_CHRONKIDNEYDIS	CD11c on myeloid Dendritic Cell || id:ebi-a-GCST90002087	Weighted median	5	-0.195908	0.0815865	0.0163403	-0.355817	-0.035998	0.822088	0.700601	0.964642
ebi-a-GCST90002087	finn-b-N14_CHRONKIDNEYDIS	Chronic kidney disease || id:finn-b-N14_CHRONKIDNEYDIS	CD11c on myeloid Dendritic Cell || id:ebi-a-GCST90002087	Inverse variance weighted	5	-0.18512	0.0669207	0.00567027	-0.316285	-0.0539557	0.831004	0.728852	0.947474
ebi-a-GCST90002087	finn-b-N14_CHRONKIDNEYDIS	Chronic kidney disease || id:finn-b-N14_CHRONKIDNEYDIS	CD11c on myeloid Dendritic Cell || id:ebi-a-GCST90002087	Simple mode	5	-0.166163	0.104571	0.187262	-0.371123	0.0387967	0.846908	0.689959	1.03956
ebi-a-GCST90002087	finn-b-N14_CHRONKIDNEYDIS	Chronic kidney disease || id:finn-b-N14_CHRONKIDNEYDIS	CD11c on myeloid Dendritic Cell || id:ebi-a-GCST90002087	Weighted mode	5	-0.19822	0.100637	0.120218	-0.395468	-0.00097125	0.82019	0.673365	0.999029
ebi-a-GCST90002098	finn-b-N14_CHRONKIDNEYDIS	Chronic kidney disease || id:finn-b-N14_CHRONKIDNEYDIS	CD45RA on naive CD4+ T cell || id:ebi-a-GCST90002098	MR Egger	10	-0.090757	0.0357295	0.0347045	-0.160787	-0.0207272	0.91324	0.851474	0.979486
ebi-a-GCST90002098	finn-b-N14_CHRONKIDNEYDIS	Chronic kidney disease || id:finn-b-N14_CHRONKIDNEYDIS	CD45RA on naive CD4+ T cell || id:ebi-a-GCST90002098	Weighted median	10	-0.0644884	0.0309078	0.0369354	-0.125068	-0.00390913	0.937547	0.882437	0.996098
ebi-a-GCST90002098	finn-b-N14_CHRONKIDNEYDIS	Chronic kidney disease || id:finn-b-N14_CHRONKIDNEYDIS	CD45RA on naive CD4+ T cell || id:ebi-a-GCST90002098	Inverse variance weighted	10	-0.0508312	0.0255923	0.0470119	-0.100992	-0.000670335	0.950439	0.90394	0.99933
ebi-a-GCST90002098	finn-b-N14_CHRONKIDNEYDIS	Chronic kidney disease || id:finn-b-N14_CHRONKIDNEYDIS	CD45RA on naive CD4+ T cell || id:ebi-a-GCST90002098	Simple mode	10	-0.0463651	0.0453112	0.332902	-0.135175	0.0424449	0.954693	0.873563	1.04336
ebi-a-GCST90002098	finn-b-N14_CHRONKIDNEYDIS	Chronic kidney disease || id:finn-b-N14_CHRONKIDNEYDIS	CD45RA on naive CD4+ T cell || id:ebi-a-GCST90002098	Weighted mode	10	-0.0634383	0.0316749	0.0762091	-0.125521	-0.0013554	0.938532	0.882037	0.998646
ebi-a-GCST90002104	finn-b-N14_CHRONKIDNEYDIS	Chronic kidney disease || id:finn-b-N14_CHRONKIDNEYDIS	HLA DR on myeloid Dendritic Cell || id:ebi-a-GCST90002104	MR Egger	7	0.257171	0.0652435	0.0109412	0.129293	0.385048	1.29327	1.13802	1.46968
ebi-a-GCST90002104	finn-b-N14_CHRONKIDNEYDIS	Chronic kidney disease || id:finn-b-N14_CHRONKIDNEYDIS	HLA DR on myeloid Dendritic Cell || id:ebi-a-GCST90002104	Weighted median	7	0.161114	0.0352326	4.81077e-06	0.0920584	0.23017	1.17482	1.09643	1.25881
ebi-a-GCST90002104	finn-b-N14_CHRONKIDNEYDIS	Chronic kidney disease || id:finn-b-N14_CHRONKIDNEYDIS	HLA DR on myeloid Dendritic Cell || id:ebi-a-GCST90002104	Inverse variance weighted	7	0.145428	0.0310352	2.78714e-06	0.0845991	0.206257	1.15653	1.08828	1.22907
ebi-a-GCST90002104	finn-b-N14_CHRONKIDNEYDIS	Chronic kidney disease || id:finn-b-N14_CHRONKIDNEYDIS	HLA DR on myeloid Dendritic Cell || id:ebi-a-GCST90002104	Simple mode	7	0.117489	0.0577284	0.0880282	0.00434089	0.230636	1.12467	1.00435	1.2594
ebi-a-GCST90002104	finn-b-N14_CHRONKIDNEYDIS	Chronic kidney disease || id:finn-b-N14_CHRONKIDNEYDIS	HLA DR on myeloid Dendritic Cell || id:ebi-a-GCST90002104	Weighted mode	7	0.169772	0.0345742	0.00268266	0.102007	0.237538	1.18504	1.10739	1.26812
ebi-a-GCST90002105	finn-b-N14_CHRONKIDNEYDIS	Chronic kidney disease || id:finn-b-N14_CHRONKIDNEYDIS	HLA DR on plasmacytoid Dendritic Cell || id:ebi-a-GCST90002105	MR Egger	8	0.142715	0.0528602	0.0355826	0.0391091	0.246321	1.1534	1.03988	1.27931
ebi-a-GCST90002105	finn-b-N14_CHRONKIDNEYDIS	Chronic kidney disease || id:finn-b-N14_CHRONKIDNEYDIS	HLA DR on plasmacytoid Dendritic Cell || id:ebi-a-GCST90002105	Weighted median	8	0.117204	0.0267958	1.22003e-05	0.0646844	0.169724	1.12435	1.06682	1.18498
ebi-a-GCST90002105	finn-b-N14_CHRONKIDNEYDIS	Chronic kidney disease || id:finn-b-N14_CHRONKIDNEYDIS	HLA DR on plasmacytoid Dendritic Cell || id:ebi-a-GCST90002105	Inverse variance weighted	8	0.110194	0.0305911	0.000315561	0.050236	0.170153	1.1165	1.05152	1.18549
ebi-a-GCST90002105	finn-b-N14_CHRONKIDNEYDIS	Chronic kidney disease || id:finn-b-N14_CHRONKIDNEYDIS	HLA DR on plasmacytoid Dendritic Cell || id:ebi-a-GCST90002105	Simple mode	8	-0.00248227	0.0728541	0.973771	-0.145276	0.140312	0.997521	0.864783	1.15063
ebi-a-GCST90002105	finn-b-N14_CHRONKIDNEYDIS	Chronic kidney disease || id:finn-b-N14_CHRONKIDNEYDIS	HLA DR on plasmacytoid Dendritic Cell || id:ebi-a-GCST90002105	Weighted mode	8	0.133431	0.0269223	0.0016447	0.0806639	0.186199	1.14274	1.08401	1.20466
ebi-a-GCST90002106	finn-b-N14_CHRONKIDNEYDIS	Chronic kidney disease || id:finn-b-N14_CHRONKIDNEYDIS	HLA DR on Dendritic Cell || id:ebi-a-GCST90002106	MR Egger	7	0.165937	0.0474184	0.0172952	0.0729966	0.258877	1.1805	1.07573	1.29547
ebi-a-GCST90002106	finn-b-N14_CHRONKIDNEYDIS	Chronic kidney disease || id:finn-b-N14_CHRONKIDNEYDIS	HLA DR on Dendritic Cell || id:ebi-a-GCST90002106	Weighted median	7	0.154385	0.0292931	1.36151e-07	0.0969709	0.2118	1.16694	1.10183	1.2359
ebi-a-GCST90002106	finn-b-N14_CHRONKIDNEYDIS	Chronic kidney disease || id:finn-b-N14_CHRONKIDNEYDIS	HLA DR on Dendritic Cell || id:ebi-a-GCST90002106	Inverse variance weighted	7	0.143304	0.025366	1.60966e-08	0.0935863	0.193021	1.15408	1.09811	1.21291
ebi-a-GCST90002106	finn-b-N14_CHRONKIDNEYDIS	Chronic kidney disease || id:finn-b-N14_CHRONKIDNEYDIS	HLA DR on Dendritic Cell || id:ebi-a-GCST90002106	Simple mode	7	0.165167	0.0513717	0.0182486	0.0644784	0.265855	1.17959	1.0666	1.30455
ebi-a-GCST90002106	finn-b-N14_CHRONKIDNEYDIS	Chronic kidney disease || id:finn-b-N14_CHRONKIDNEYDIS	HLA DR on Dendritic Cell || id:ebi-a-GCST90002106	Weighted mode	7	0.157425	0.0297023	0.00182965	0.0992086	0.215642	1.17049	1.1043	1.24066
ebi-a-GCST90002112	finn-b-N14_CHRONKIDNEYDIS	Chronic kidney disease || id:finn-b-N14_CHRONKIDNEYDIS	HLA DR on CD33- HLA DR+ || id:ebi-a-GCST90002112	MR Egger	3	0.194276	0.05618	0.179207	0.0841631	0.304389	1.21443	1.08781	1.3558
ebi-a-GCST90002112	finn-b-N14_CHRONKIDNEYDIS	Chronic kidney disease || id:finn-b-N14_CHRONKIDNEYDIS	HLA DR on CD33- HLA DR+ || id:ebi-a-GCST90002112	Weighted median	3	0.144245	0.0302488	1.85503e-06	0.0849571	0.203532	1.15517	1.08867	1.22572
ebi-a-GCST90002112	finn-b-N14_CHRONKIDNEYDIS	Chronic kidney disease || id:finn-b-N14_CHRONKIDNEYDIS	HLA DR on CD33- HLA DR+ || id:ebi-a-GCST90002112	Inverse variance weighted	3	0.143719	0.0285772	4.92701e-07	0.0877073	0.19973	1.15456	1.09167	1.22107
ebi-a-GCST90002112	finn-b-N14_CHRONKIDNEYDIS	Chronic kidney disease || id:finn-b-N14_CHRONKIDNEYDIS	HLA DR on CD33- HLA DR+ || id:ebi-a-GCST90002112	Simple mode	3	0.0825161	0.050897	0.246418	-0.017242	0.182274	1.08602	0.982906	1.19994
ebi-a-GCST90002112	finn-b-N14_CHRONKIDNEYDIS	Chronic kidney disease || id:finn-b-N14_CHRONKIDNEYDIS	HLA DR on CD33- HLA DR+ || id:ebi-a-GCST90002112	Weighted mode	3	0.151615	0.0334966	0.0455051	0.0859615	0.217268	1.16371	1.08976	1.24268
