# Supplementary material for: Exploring the Relationship Between Immune Cells and Chronic Kidney Disease by Mendelian Randomization, Colocalization Analysis, and SMR
Source: Mediators Inflamm. 2025 Apr 16;2025:4279158. doi: 10.1155/mi/4279158 (PMC12017953; doi:10.1155/mi/4279158)
Supplement: Supporting Information 4 — Supporting Information Table S4: The MR result, the Cochran's Q test and the MR-Egger intercept test of HLA DR on CD14- CD16-. [file 4279158.f4.xlsx]

## Sheet: Sheet 1
id.exposure	id.outcome	outcome	exposure	method	nsnp	b	se	pval	lo_ci	up_ci	or	or_lci95	or_uci95	Q	Q_df	Q_pval	egger_intercept	se	pval
ebi-a-GCST90002009	finn-b-N14_CHRONKIDNEYDIS	Chronic kidney disease || id:finn-b-N14_CHRONKIDNEYDIS	HLA DR on CD14- CD16- || id:ebi-a-GCST90002009	MR Egger	5	0.354671	0.073487	0.0169539	0.210637	0.498706	1.42571	1.23446	1.64659	1.82283	3	0.60998	-0.127381	0.036883	0.0408279
ebi-a-GCST90002009	finn-b-N14_CHRONKIDNEYDIS	Chronic kidney disease || id:finn-b-N14_CHRONKIDNEYDIS	HLA DR on CD14- CD16- || id:ebi-a-GCST90002009	Weighted median	5	0.145534	0.0409618	0.000380979	0.0652489	0.225819	1.15666	1.06742	1.25335
ebi-a-GCST90002009	finn-b-N14_CHRONKIDNEYDIS	Chronic kidney disease || id:finn-b-N14_CHRONKIDNEYDIS	HLA DR on CD14- CD16- || id:ebi-a-GCST90002009	Weighted mode	5	0.182277	0.0423875	0.012643	0.0991977	0.265357	1.19995	1.10428	1.3039
ebi-a-GCST90002009	finn-b-N14_CHRONKIDNEYDIS	Chronic kidney disease || id:finn-b-N14_CHRONKIDNEYDIS	HLA DR on CD14- CD16- || id:ebi-a-GCST90002009	Simple mode	5	-0.0238728	0.111923	0.841526	-0.243242	0.195496	0.97641	0.784082	1.21591
ebi-a-GCST90002009	finn-b-N14_CHRONKIDNEYDIS	Chronic kidney disease || id:finn-b-N14_CHRONKIDNEYDIS	HLA DR on CD14- CD16- || id:ebi-a-GCST90002009	Inverse variance weighted (multiplicative random effects)	5	0.129283	0.0626394	0.0390248	0.00650984	0.252056	1.13801	1.00653	1.28667	13.7506	4	0.00813512
